# Supplementary material for: Integrating transcriptomics, eQTL, and Mendelian randomization to dissect monocyte roles in severe COVID-19 and gout flare
Source: Front Genet. 2024 Sep 25;15:1385316. doi: 10.3389/fgene.2024.1385316 (PMC11461236; doi:10.3389/fgene.2024.1385316)
Supplement: Supplementary file 1 [file Presentation1.zip]

Archive with 10 entries (9 files):
- Supplementary file/
- Supplementary file/Figure S1.TIF
- Supplementary file/Figure S2.TIF
- Supplementary file/Figure S3.TIF
- Supplementary file/Table 1.XLS
- Supplementary file/Table 2.XLS
- Supplementary file/Table 3.XLS
- Supplementary file/Table 4.XLS
- Supplementary file/Table 5.XLS
- Supplementary file/Table 6.XLS
