# Supplementary material for: Integrating transcriptomics, eQTL, and Mendelian randomization to dissect monocyte roles in severe COVID-19 and gout flare
Source: Front Genet. 2024 Sep 25;15:1385316. doi: 10.3389/fgene.2024.1385316 (PMC11461236; doi:10.3389/fgene.2024.1385316)
Supplement: Supplementary file 1 [file Presentation1.zip › Supplementary file/Table 1.XLS]

## Sheet: 工作簿1
	x
1	CSF3R
2	S100A9
3	S100A12
4	S100A8
5	MNDA
6	CAPG
7	CSTA
8	NAIP
9	VCAN
10	CD14
11	NCF1
12	CD36
13	CEBPD
14	FCN1
15	VIM
16	MS4A6A
17	APLP2
18	PLBD1
19	LYZ
20	NFKBIA
21	GRN
22	BLVRB
23	CD93
24	LGALS2
25	TSPO
26	SERPINB1
27	TALDO1
28	CTSD
29	CD163
30	ALDH2
31	MCL1
32	MGST1
33	ITGAM
34	ASGR1
35	CLEC4E
36	RETN
37	STAB1
38	CYP1B1
39	CRTAP
40	PTPRE
41	IER3
42	JAML
43	TYMP
44	PTAFR
45	RBP7
46	FOS
47	LRP1
48	FCGR1A
49	SIRPA
50	BST1
51	LY86
52	NEAT1
53	TNFAIP2
54	PGD
55	GLIPR2
56	KCTD12
57	IRF2BP2
58	FPR1
59	NLRP3
60	AC020656.1
61	HIF1A
62	CTSH
63	PPIF
64	MPEG1
65	AGTRAP
66	IL17RA
67	VEGFA
68	GAS7
69	RNASE2
70	FOSB
71	SRGN
72	KLF10
73	CKAP4
74	SGK1
75	MEGF9
76	PLXDC2
77	NUP214
78	CD302
79	ANPEP
80	IL1B
81	CD44
82	CPVL
83	CCR1
84	ACSL1
85	GPCPD1
86	TGFBI
87	TMEM176A
88	GCA
89	KDM6B
90	MXD1
91	EREG
92	QKI
93	DUSP6
94	YBX3
95	ATP2B1-AS1
96	PLAUR
97	RGS2
98	NAMPT
