# Supplementary material for: Integrating transcriptomics, eQTL, and Mendelian randomization to dissect monocyte roles in severe COVID-19 and gout flare
Source: Front Genet. 2024 Sep 25;15:1385316. doi: 10.3389/fgene.2024.1385316 (PMC11461236; doi:10.3389/fgene.2024.1385316)
Supplement: Supplementary file 1 [file Presentation1.zip › Supplementary file/Table 2.XLS]

## Sheet: Data Sheet 2
	x
1	CSF3R
2	S100A9
3	S100A12
4	S100A8
5	MNDA
6	CAPG
7	CSTA
8	VCAN
9	CD14
10	CD36
11	CEBPD
12	FCN1
13	VIM
14	MS4A6A
15	APLP2
16	GAPDH
17	PLBD1
18	LYZ
19	NFKBIA
20	METTL9
21	GRN
22	BLVRB
23	LGALS2
24	TSPO
25	NCF1
26	ALDH2
27	SERPINB1
28	MGST1
29	AC020656.1
30	MCL1
31	PTPRE
32	FOS
33	RETN
34	ITGAM
35	CD93
36	CD163
37	NAIP
38	IER3
39	TALDO1
40	CLEC4E
41	CRTAP
42	CTSD
43	NEAT1
44	RBP7
45	MCEMP1
46	STAB1
47	FOSB
48	PTAFR
49	LY86
50	KCTD12
51	TNFAIP2
52	CYP1B1
53	ASGR1
54	AHR
55	PGD
56	PPIF
57	TYMP
58	CTSH
59	SLC25A37
60	BST1
61	IER2
62	JAML
63	VEGFA
64	KLF10
65	GAS7
66	SIRPA
67	SGK1
68	MYADM
69	LRP1
70	CKAP4
71	SRGN
72	ZNF467
73	NLRP3
74	GLIPR2
75	HIF1A
76	RNASE2
77	TREM1
78	AP1S2
79	BNIP3L
80	MEGF9
81	GPCPD1
82	CPVL
83	CD302
84	KDM6B
85	CD44
86	FCGR1A
87	TGFBI
88	MXD1
89	ACSL1
90	TMEM176A
91	IRS2
92	IL1B
93	IL17RA
94	ANPEP
95	QKI
96	G0S2
97	GCA
98	YBX3
99	PLAUR
100	BASP1
101	RGS2
102	EGR1
103	NAMPT
104	ATP2B1
