# Supplementary material for: Integrating transcriptomics, eQTL, and Mendelian randomization to dissect monocyte roles in severe COVID-19 and gout flare
Source: Front Genet. 2024 Sep 25;15:1385316. doi: 10.3389/fgene.2024.1385316 (PMC11461236; doi:10.3389/fgene.2024.1385316)
Supplement: Supplementary file 1 [file Presentation1.zip › Supplementary file/Table 3.XLS]

## Sheet: Data Sheet 3
id.exposure	id.outcome	outcome	exposure	egger_intercept	se	pval
eqtl-a-ENSG00000002933	ebi-a-GCST011075	COVID-19 (very severe respiratory confirmed vs population) RELEASE 5 || id:ebi-a-GCST011075	TMEM176A	-0.0226094	0.0209605	0.312181
eqtl-a-ENSG00000007237	ebi-a-GCST011075	COVID-19 (very severe respiratory confirmed vs population) RELEASE 5 || id:ebi-a-GCST011075	GAS7	0.0146031	0.0219586	0.521075
eqtl-a-ENSG00000008394	ebi-a-GCST011075	COVID-19 (very severe respiratory confirmed vs population) RELEASE 5 || id:ebi-a-GCST011075	MGST1	0.0366781	0.0214785	0.138565
eqtl-a-ENSG00000010327	ebi-a-GCST011075	COVID-19 (very severe respiratory confirmed vs population) RELEASE 5 || id:ebi-a-GCST011075	STAB1	-0.0151378	0.0226652	0.520962
eqtl-a-ENSG00000011422	ebi-a-GCST011075	COVID-19 (very severe respiratory confirmed vs population) RELEASE 5 || id:ebi-a-GCST011075	PLAUR	0.00292015	0.0509583	0.957051
eqtl-a-ENSG00000021355	ebi-a-GCST011075	COVID-19 (very severe respiratory confirmed vs population) RELEASE 5 || id:ebi-a-GCST011075	SERPINB1	-0.0334132	0.0316468	0.36856
eqtl-a-ENSG00000025708	ebi-a-GCST011075	COVID-19 (very severe respiratory confirmed vs population) RELEASE 5 || id:ebi-a-GCST011075	TYMP	-0.00867151	0.0407994	0.851381
eqtl-a-ENSG00000026025	ebi-a-GCST011075	COVID-19 (very severe respiratory confirmed vs population) RELEASE 5 || id:ebi-a-GCST011075	VIM	0.0192005	0.0437673	0.683536
eqtl-a-ENSG00000026508	ebi-a-GCST011075	COVID-19 (very severe respiratory confirmed vs population) RELEASE 5 || id:ebi-a-GCST011075	CD44	0.0729213	0.0666146	0.387897
eqtl-a-ENSG00000030582	ebi-a-GCST011075	COVID-19 (very severe respiratory confirmed vs population) RELEASE 5 || id:ebi-a-GCST011075	GRN	0.0188114	0.0354853	0.624092
eqtl-a-ENSG00000038427	ebi-a-GCST011075	COVID-19 (very severe respiratory confirmed vs population) RELEASE 5 || id:ebi-a-GCST011075	VCAN	0.00800657	0.0579503	0.894002
eqtl-a-ENSG00000042493	ebi-a-GCST011075	COVID-19 (very severe respiratory confirmed vs population) RELEASE 5 || id:ebi-a-GCST011075	CAPG	-0.0387831	0.0389336	0.424141
eqtl-a-ENSG00000059728	ebi-a-GCST011075	COVID-19 (very severe respiratory confirmed vs population) RELEASE 5 || id:ebi-a-GCST011075	MXD1	0.050601	0.226695	0.860191
eqtl-a-ENSG00000060138	ebi-a-GCST011075	COVID-19 (very severe respiratory confirmed vs population) RELEASE 5 || id:ebi-a-GCST011075	YBX3	0.0390132	0.038164	0.346099
eqtl-a-ENSG00000084234	ebi-a-GCST011075	COVID-19 (very severe respiratory confirmed vs population) RELEASE 5 || id:ebi-a-GCST011075	APLP2	-0.00769061	0.0305492	0.809639
eqtl-a-ENSG00000085265	ebi-a-GCST011075	COVID-19 (very severe respiratory confirmed vs population) RELEASE 5 || id:ebi-a-GCST011075	FCN1	0.0318239	0.02142	0.171519
eqtl-a-ENSG00000090013	ebi-a-GCST011075	COVID-19 (very severe respiratory confirmed vs population) RELEASE 5 || id:ebi-a-GCST011075	BLVRB	0.0194906	0.0201697	0.36607
eqtl-a-ENSG00000090382	ebi-a-GCST011075	COVID-19 (very severe respiratory confirmed vs population) RELEASE 5 || id:ebi-a-GCST011075	LYZ	0.0106426	0.0277357	0.712578
eqtl-a-ENSG00000100079	ebi-a-GCST011075	COVID-19 (very severe respiratory confirmed vs population) RELEASE 5 || id:ebi-a-GCST011075	LGALS2	-0.00584125	0.029067	0.84737
eqtl-a-ENSG00000100300	ebi-a-GCST011075	COVID-19 (very severe respiratory confirmed vs population) RELEASE 5 || id:ebi-a-GCST011075	TSPO	-0.0178938	0.0328836	0.640891
eqtl-a-ENSG00000100644	ebi-a-GCST011075	COVID-19 (very severe respiratory confirmed vs population) RELEASE 5 || id:ebi-a-GCST011075	HIF1A	0.226348	0.0774383	0.0998269
eqtl-a-ENSG00000100906	ebi-a-GCST011075	COVID-19 (very severe respiratory confirmed vs population) RELEASE 5 || id:ebi-a-GCST011075	NFKBIA	-0.0288252	0.0270259	0.364379
eqtl-a-ENSG00000103811	ebi-a-GCST011075	COVID-19 (very severe respiratory confirmed vs population) RELEASE 5 || id:ebi-a-GCST011075	CTSH	0.0255653	0.0313343	0.46036
eqtl-a-ENSG00000104918	ebi-a-GCST011075	COVID-19 (very severe respiratory confirmed vs population) RELEASE 5 || id:ebi-a-GCST011075	RETN	0.0152946	0.0340074	0.664832
eqtl-a-ENSG00000105835	ebi-a-GCST011075	COVID-19 (very severe respiratory confirmed vs population) RELEASE 5 || id:ebi-a-GCST011075	NAMPT	-0.0505689	0.165833	0.78922
eqtl-a-ENSG00000106066	ebi-a-GCST011075	COVID-19 (very severe respiratory confirmed vs population) RELEASE 5 || id:ebi-a-GCST011075	CPVL	0.00778766	0.0198585	0.705182
eqtl-a-ENSG00000106780	ebi-a-GCST011075	COVID-19 (very severe respiratory confirmed vs population) RELEASE 5 || id:ebi-a-GCST011075	MEGF9	0.052207	0.0558126	0.418586
eqtl-a-ENSG00000108179	ebi-a-GCST011075	COVID-19 (very severe respiratory confirmed vs population) RELEASE 5 || id:ebi-a-GCST011075	PPIF	-0.155109	0.0521123	0.0587647
eqtl-a-ENSG00000109743	ebi-a-GCST011075	COVID-19 (very severe respiratory confirmed vs population) RELEASE 5 || id:ebi-a-GCST011075	BST1	0.0405328	0.0452269	0.420802
eqtl-a-ENSG00000110077	ebi-a-GCST011075	COVID-19 (very severe respiratory confirmed vs population) RELEASE 5 || id:ebi-a-GCST011075	MS4A6A	0.0119453	0.0180993	0.522841
eqtl-a-ENSG00000111275	ebi-a-GCST011075	COVID-19 (very severe respiratory confirmed vs population) RELEASE 5 || id:ebi-a-GCST011075	ALDH2	0.00999601	0.0159723	0.542256
eqtl-a-ENSG00000112531	ebi-a-GCST011075	COVID-19 (very severe respiratory confirmed vs population) RELEASE 5 || id:ebi-a-GCST011075	QKI	0.0083923	0.0344218	0.823102
eqtl-a-ENSG00000112715	ebi-a-GCST011075	COVID-19 (very severe respiratory confirmed vs population) RELEASE 5 || id:ebi-a-GCST011075	VEGFA	-0.0136221	0.0455063	0.814835
eqtl-a-ENSG00000112799	ebi-a-GCST011075	COVID-19 (very severe respiratory confirmed vs population) RELEASE 5 || id:ebi-a-GCST011075	LY86	-0.017749	0.0232396	0.466948
eqtl-a-ENSG00000115271	ebi-a-GCST011075	COVID-19 (very severe respiratory confirmed vs population) RELEASE 5 || id:ebi-a-GCST011075	GCA	NA	NA	NA
eqtl-a-ENSG00000116741	ebi-a-GCST011075	COVID-19 (very severe respiratory confirmed vs population) RELEASE 5 || id:ebi-a-GCST011075	RGS2	NA	NA	NA
eqtl-a-ENSG00000117984	ebi-a-GCST011075	COVID-19 (very severe respiratory confirmed vs population) RELEASE 5 || id:ebi-a-GCST011075	CTSD	0.0521447	0.0422816	0.305295
eqtl-a-ENSG00000118515	ebi-a-GCST011075	COVID-19 (very severe respiratory confirmed vs population) RELEASE 5 || id:ebi-a-GCST011075	SGK1	0.0141223	0.0291427	0.661143
eqtl-a-ENSG00000119535	ebi-a-GCST011075	COVID-19 (very severe respiratory confirmed vs population) RELEASE 5 || id:ebi-a-GCST011075	CSF3R	-0.0846309	0.0316665	0.0755247
eqtl-a-ENSG00000120594	ebi-a-GCST011075	COVID-19 (very severe respiratory confirmed vs population) RELEASE 5 || id:ebi-a-GCST011075	PLXDC2	0.0233248	0.042026	0.602801
eqtl-a-ENSG00000120708	ebi-a-GCST011075	COVID-19 (very severe respiratory confirmed vs population) RELEASE 5 || id:ebi-a-GCST011075	TGFBI	0.0074265	0.0137017	0.595771
eqtl-a-ENSG00000121316	ebi-a-GCST011075	COVID-19 (very severe respiratory confirmed vs population) RELEASE 5 || id:ebi-a-GCST011075	PLBD1	0.0438396	0.0219863	0.0741315
eqtl-a-ENSG00000121552	ebi-a-GCST011075	COVID-19 (very severe respiratory confirmed vs population) RELEASE 5 || id:ebi-a-GCST011075	CSTA	-0.0382977	0.044536	0.480449
eqtl-a-ENSG00000122694	ebi-a-GCST011075	COVID-19 (very severe respiratory confirmed vs population) RELEASE 5 || id:ebi-a-GCST011075	GLIPR2	0.0526108	0.0339873	0.182311
eqtl-a-ENSG00000122862	ebi-a-GCST011075	COVID-19 (very severe respiratory confirmed vs population) RELEASE 5 || id:ebi-a-GCST011075	SRGN	0.0167496	0.0258105	0.582939
eqtl-a-ENSG00000123384	ebi-a-GCST011075	COVID-19 (very severe respiratory confirmed vs population) RELEASE 5 || id:ebi-a-GCST011075	LRP1	0.130013	0.0745681	0.331512
eqtl-a-ENSG00000124882	ebi-a-GCST011075	COVID-19 (very severe respiratory confirmed vs population) RELEASE 5 || id:ebi-a-GCST011075	EREG	NA	NA	NA
eqtl-a-ENSG00000125538	ebi-a-GCST011075	COVID-19 (very severe respiratory confirmed vs population) RELEASE 5 || id:ebi-a-GCST011075	IL1B	-0.00920858	0.0546808	0.871026
eqtl-a-ENSG00000125740	ebi-a-GCST011075	COVID-19 (very severe respiratory confirmed vs population) RELEASE 5 || id:ebi-a-GCST011075	FOSB	NA	NA	NA
eqtl-a-ENSG00000125772	ebi-a-GCST011075	COVID-19 (very severe respiratory confirmed vs population) RELEASE 5 || id:ebi-a-GCST011075	GPCPD1	-0.0280902	0.0520406	0.617999
eqtl-a-ENSG00000125810	ebi-a-GCST011075	COVID-19 (very severe respiratory confirmed vs population) RELEASE 5 || id:ebi-a-GCST011075	CD93	0.00811173	0.0141136	0.578164
eqtl-a-ENSG00000126883	ebi-a-GCST011075	COVID-19 (very severe respiratory confirmed vs population) RELEASE 5 || id:ebi-a-GCST011075	NUP214	NA	NA	NA
eqtl-a-ENSG00000132334	ebi-a-GCST011075	COVID-19 (very severe respiratory confirmed vs population) RELEASE 5 || id:ebi-a-GCST011075	PTPRE	0.0405473	0.0321518	0.334445
eqtl-a-ENSG00000132510	ebi-a-GCST011075	COVID-19 (very severe respiratory confirmed vs population) RELEASE 5 || id:ebi-a-GCST011075	KDM6B	NA	NA	NA
eqtl-a-ENSG00000135218	ebi-a-GCST011075	COVID-19 (very severe respiratory confirmed vs population) RELEASE 5 || id:ebi-a-GCST011075	CD36	0.0113598	0.0250848	0.662683
eqtl-a-ENSG00000136026	ebi-a-GCST011075	COVID-19 (very severe respiratory confirmed vs population) RELEASE 5 || id:ebi-a-GCST011075	CKAP4	0.026381	0.0227753	0.299051
eqtl-a-ENSG00000137331	ebi-a-GCST011075	COVID-19 (very severe respiratory confirmed vs population) RELEASE 5 || id:ebi-a-GCST011075	IER3	0.0282134	0.0287024	0.363586
eqtl-a-ENSG00000138061	ebi-a-GCST011075	COVID-19 (very severe respiratory confirmed vs population) RELEASE 5 || id:ebi-a-GCST011075	CYP1B1	0.0242855	0.0177066	0.203424
eqtl-a-ENSG00000139318	ebi-a-GCST011075	COVID-19 (very severe respiratory confirmed vs population) RELEASE 5 || id:ebi-a-GCST011075	DUSP6	0.0225856	0.0407764	0.618264
eqtl-a-ENSG00000141505	ebi-a-GCST011075	COVID-19 (very severe respiratory confirmed vs population) RELEASE 5 || id:ebi-a-GCST011075	ASGR1	0.0979539	0.0314022	0.0168595
eqtl-a-ENSG00000142657	ebi-a-GCST011075	COVID-19 (very severe respiratory confirmed vs population) RELEASE 5 || id:ebi-a-GCST011075	PGD	NA	NA	NA
eqtl-a-ENSG00000143384	ebi-a-GCST011075	COVID-19 (very severe respiratory confirmed vs population) RELEASE 5 || id:ebi-a-GCST011075	MCL1	-0.0628025	0.0608818	0.490115
eqtl-a-ENSG00000143546	ebi-a-GCST011075	COVID-19 (very severe respiratory confirmed vs population) RELEASE 5 || id:ebi-a-GCST011075	S100A8	NA	NA	NA
eqtl-a-ENSG00000150337	ebi-a-GCST011075	COVID-19 (very severe respiratory confirmed vs population) RELEASE 5 || id:ebi-a-GCST011075	FCGR1A	-0.0376976	0.0503712	0.532262
eqtl-a-ENSG00000151726	ebi-a-GCST011075	COVID-19 (very severe respiratory confirmed vs population) RELEASE 5 || id:ebi-a-GCST011075	ACSL1	-0.164506	0.164255	0.422063
eqtl-a-ENSG00000158517	ebi-a-GCST011075	COVID-19 (very severe respiratory confirmed vs population) RELEASE 5 || id:ebi-a-GCST011075	NCF1	0.0222596	0.0301807	0.493926
eqtl-a-ENSG00000160593	ebi-a-GCST011075	COVID-19 (very severe respiratory confirmed vs population) RELEASE 5 || id:ebi-a-GCST011075	JAML	-0.0433933	0.0460143	0.518657
eqtl-a-ENSG00000162444	ebi-a-GCST011075	COVID-19 (very severe respiratory confirmed vs population) RELEASE 5 || id:ebi-a-GCST011075	RBP7	0.0446137	0.0191218	0.0523712
eqtl-a-ENSG00000162711	ebi-a-GCST011075	COVID-19 (very severe respiratory confirmed vs population) RELEASE 5 || id:ebi-a-GCST011075	NLRP3	-0.00317831	0.0212306	0.884299
eqtl-a-ENSG00000163220	ebi-a-GCST011075	COVID-19 (very severe respiratory confirmed vs population) RELEASE 5 || id:ebi-a-GCST011075	S100A9	NA	NA	NA
eqtl-a-ENSG00000163221	ebi-a-GCST011075	COVID-19 (very severe respiratory confirmed vs population) RELEASE 5 || id:ebi-a-GCST011075	S100A12	0.0416283	0.0174136	0.0481289
eqtl-a-ENSG00000163563	ebi-a-GCST011075	COVID-19 (very severe respiratory confirmed vs population) RELEASE 5 || id:ebi-a-GCST011075	MNDA	0.0573827	0.029528	0.14723
eqtl-a-ENSG00000163823	ebi-a-GCST011075	COVID-19 (very severe respiratory confirmed vs population) RELEASE 5 || id:ebi-a-GCST011075	CCR1	-0.0204719	0.0546513	0.720846
eqtl-a-ENSG00000166523	ebi-a-GCST011075	COVID-19 (very severe respiratory confirmed vs population) RELEASE 5 || id:ebi-a-GCST011075	CLEC4E	0.0282077	0.0239079	0.291131
eqtl-a-ENSG00000166825	ebi-a-GCST011075	COVID-19 (very severe respiratory confirmed vs population) RELEASE 5 || id:ebi-a-GCST011075	ANPEP	0.0116434	0.0321553	0.727963
eqtl-a-ENSG00000168264	ebi-a-GCST011075	COVID-19 (very severe respiratory confirmed vs population) RELEASE 5 || id:ebi-a-GCST011075	IRF2BP2	NA	NA	NA
eqtl-a-ENSG00000169385	ebi-a-GCST011075	COVID-19 (very severe respiratory confirmed vs population) RELEASE 5 || id:ebi-a-GCST011075	RNASE2	-0.00344191	0.0204498	0.874507
eqtl-a-ENSG00000169403	ebi-a-GCST011075	COVID-19 (very severe respiratory confirmed vs population) RELEASE 5 || id:ebi-a-GCST011075	PTAFR	0.039812	0.295279	0.905092
eqtl-a-ENSG00000169896	ebi-a-GCST011075	COVID-19 (very severe respiratory confirmed vs population) RELEASE 5 || id:ebi-a-GCST011075	ITGAM	-0.105375	0.103899	0.41722
eqtl-a-ENSG00000170275	ebi-a-GCST011075	COVID-19 (very severe respiratory confirmed vs population) RELEASE 5 || id:ebi-a-GCST011075	CRTAP	0.00794367	0.0386226	0.85608
eqtl-a-ENSG00000170345	ebi-a-GCST011075	COVID-19 (very severe respiratory confirmed vs population) RELEASE 5 || id:ebi-a-GCST011075	FOS	0.0348288	0.0882784	0.760768
eqtl-a-ENSG00000170458	ebi-a-GCST011075	COVID-19 (very severe respiratory confirmed vs population) RELEASE 5 || id:ebi-a-GCST011075	CD14	0.00778572	0.0180646	0.679433
eqtl-a-ENSG00000171051	ebi-a-GCST011075	COVID-19 (very severe respiratory confirmed vs population) RELEASE 5 || id:ebi-a-GCST011075	FPR1	0.0334683	0.0349329	0.382026
eqtl-a-ENSG00000177156	ebi-a-GCST011075	COVID-19 (very severe respiratory confirmed vs population) RELEASE 5 || id:ebi-a-GCST011075	TALDO1	0.0718612	0.0985963	0.54189
eqtl-a-ENSG00000177575	ebi-a-GCST011075	COVID-19 (very severe respiratory confirmed vs population) RELEASE 5 || id:ebi-a-GCST011075	CD163	-0.0404504	0.0457354	0.441593
eqtl-a-ENSG00000177663	ebi-a-GCST011075	COVID-19 (very severe respiratory confirmed vs population) RELEASE 5 || id:ebi-a-GCST011075	IL17RA	0.0130502	0.0518441	0.843012
eqtl-a-ENSG00000177674	ebi-a-GCST011075	COVID-19 (very severe respiratory confirmed vs population) RELEASE 5 || id:ebi-a-GCST011075	AGTRAP	-0.0182059	0.0377256	0.646489
eqtl-a-ENSG00000178695	ebi-a-GCST011075	COVID-19 (very severe respiratory confirmed vs population) RELEASE 5 || id:ebi-a-GCST011075	KCTD12	0.0165276	0.0209787	0.488309
eqtl-a-ENSG00000185215	ebi-a-GCST011075	COVID-19 (very severe respiratory confirmed vs population) RELEASE 5 || id:ebi-a-GCST011075	TNFAIP2	-0.0851039	0.0391032	0.161478
eqtl-a-ENSG00000197629	ebi-a-GCST011075	COVID-19 (very severe respiratory confirmed vs population) RELEASE 5 || id:ebi-a-GCST011075	MPEG1	0.0156728	0.112601	0.911955
eqtl-a-ENSG00000198053	ebi-a-GCST011075	COVID-19 (very severe respiratory confirmed vs population) RELEASE 5 || id:ebi-a-GCST011075	SIRPA	0.0256531	0.0314007	0.451108
eqtl-a-ENSG00000221869	ebi-a-GCST011075	COVID-19 (very severe respiratory confirmed vs population) RELEASE 5 || id:ebi-a-GCST011075	CEBPD	NA	NA	NA
eqtl-a-ENSG00000241399	ebi-a-GCST011075	COVID-19 (very severe respiratory confirmed vs population) RELEASE 5 || id:ebi-a-GCST011075	CD302	-0.0686174	0.0660653	0.408066
eqtl-a-ENSG00000245532	ebi-a-GCST011075	COVID-19 (very severe respiratory confirmed vs population) RELEASE 5 || id:ebi-a-GCST011075	NEAT1	NA	NA	NA
eqtl-a-ENSG00000249437	ebi-a-GCST011075	COVID-19 (very severe respiratory confirmed vs population) RELEASE 5 || id:ebi-a-GCST011075	NAIP	NA	NA	NA
