# Supplementary material for: Integrating transcriptomics, eQTL, and Mendelian randomization to dissect monocyte roles in severe COVID-19 and gout flare
Source: Front Genet. 2024 Sep 25;15:1385316. doi: 10.3389/fgene.2024.1385316 (PMC11461236; doi:10.3389/fgene.2024.1385316)
Supplement: Supplementary file 1 [file Presentation1.zip › Supplementary file/Table 4.XLS]

## Sheet: Data Sheet 4
id.exposure	id.outcome	outcome	exposure	egger_intercept	se	pval
eqtl-a-ENSG00000002933	finn-b-M13_GOUT	Gout || id:finn-b-M13_GOUT	TMEM176A	0.0460025	0.0191041	0.0426412
eqtl-a-ENSG00000007237	finn-b-M13_GOUT	Gout || id:finn-b-M13_GOUT	GAS7	-0.0281893	0.0257634	0.302302
eqtl-a-ENSG00000008394	finn-b-M13_GOUT	Gout || id:finn-b-M13_GOUT	MGST1	-0.00469433	0.0159277	0.778134
eqtl-a-ENSG00000010327	finn-b-M13_GOUT	Gout || id:finn-b-M13_GOUT	STAB1	0.00553749	0.013883	0.699287
eqtl-a-ENSG00000011422	finn-b-M13_GOUT	Gout || id:finn-b-M13_GOUT	PLAUR	0.0176059	0.037854	0.661412
eqtl-a-ENSG00000021355	finn-b-M13_GOUT	Gout || id:finn-b-M13_GOUT	SERPINB1	-0.0169241	0.0189291	0.437158
eqtl-a-ENSG00000025708	finn-b-M13_GOUT	Gout || id:finn-b-M13_GOUT	TYMP	-0.0197598	0.0465729	0.69995
eqtl-a-ENSG00000026025	finn-b-M13_GOUT	Gout || id:finn-b-M13_GOUT	VIM	-0.0465542	0.0445802	0.355308
eqtl-a-ENSG00000026508	finn-b-M13_GOUT	Gout || id:finn-b-M13_GOUT	CD44	-0.0143778	0.0507825	0.803696
eqtl-a-ENSG00000030582	finn-b-M13_GOUT	Gout || id:finn-b-M13_GOUT	GRN	0.00142288	0.0251211	0.957548
eqtl-a-ENSG00000038427	finn-b-M13_GOUT	Gout || id:finn-b-M13_GOUT	VCAN	0.0383638	0.0603854	0.545422
eqtl-a-ENSG00000042493	finn-b-M13_GOUT	Gout || id:finn-b-M13_GOUT	CAPG	0.00757459	0.0351759	0.849471
eqtl-a-ENSG00000059728	finn-b-M13_GOUT	Gout || id:finn-b-M13_GOUT	MXD1	-0.0998451	0.10222	0.507481
eqtl-a-ENSG00000060138	finn-b-M13_GOUT	Gout || id:finn-b-M13_GOUT	YBX3	-0.0154227	0.0248784	0.562465
eqtl-a-ENSG00000084234	finn-b-M13_GOUT	Gout || id:finn-b-M13_GOUT	APLP2	-0.012919	0.0280362	0.661174
eqtl-a-ENSG00000085265	finn-b-M13_GOUT	Gout || id:finn-b-M13_GOUT	FCN1	-0.00549782	0.0129501	0.681142
eqtl-a-ENSG00000090013	finn-b-M13_GOUT	Gout || id:finn-b-M13_GOUT	BLVRB	-0.018946	0.0171233	0.305102
eqtl-a-ENSG00000090382	finn-b-M13_GOUT	Gout || id:finn-b-M13_GOUT	LYZ	-0.00665765	0.0161615	0.690017
eqtl-a-ENSG00000100079	finn-b-M13_GOUT	Gout || id:finn-b-M13_GOUT	LGALS2	-0.0108405	0.0337454	0.758921
eqtl-a-ENSG00000100300	finn-b-M13_GOUT	Gout || id:finn-b-M13_GOUT	TSPO	0.0331677	0.0256388	0.325044
eqtl-a-ENSG00000100644	finn-b-M13_GOUT	Gout || id:finn-b-M13_GOUT	HIF1A	-0.0547513	0.107403	0.660894
eqtl-a-ENSG00000100906	finn-b-M13_GOUT	Gout || id:finn-b-M13_GOUT	NFKBIA	0.00140385	0.0232223	0.955597
eqtl-a-ENSG00000103811	finn-b-M13_GOUT	Gout || id:finn-b-M13_GOUT	CTSH	-0.0327926	0.02372	0.260763
eqtl-a-ENSG00000104918	finn-b-M13_GOUT	Gout || id:finn-b-M13_GOUT	RETN	-0.00445576	0.0267781	0.871524
eqtl-a-ENSG00000105835	finn-b-M13_GOUT	Gout || id:finn-b-M13_GOUT	NAMPT	-0.0487558	0.0555471	0.472659
eqtl-a-ENSG00000106066	finn-b-M13_GOUT	Gout || id:finn-b-M13_GOUT	CPVL	-0.00634642	0.0150398	0.684154
eqtl-a-ENSG00000106780	finn-b-M13_GOUT	Gout || id:finn-b-M13_GOUT	MEGF9	0.00157281	0.0398768	0.971016
eqtl-a-ENSG00000108179	finn-b-M13_GOUT	Gout || id:finn-b-M13_GOUT	PPIF	-0.0426719	0.0402936	0.367309
eqtl-a-ENSG00000109743	finn-b-M13_GOUT	Gout || id:finn-b-M13_GOUT	BST1	-0.026674	0.0294155	0.415799
eqtl-a-ENSG00000110077	finn-b-M13_GOUT	Gout || id:finn-b-M13_GOUT	MS4A6A	-0.0184867	0.0173479	0.309414
eqtl-a-ENSG00000111275	finn-b-M13_GOUT	Gout || id:finn-b-M13_GOUT	ALDH2	-0.0141195	0.0184562	0.45792
eqtl-a-ENSG00000112531	finn-b-M13_GOUT	Gout || id:finn-b-M13_GOUT	QKI	-0.0170565	0.0191232	0.438145
eqtl-a-ENSG00000112715	finn-b-M13_GOUT	Gout || id:finn-b-M13_GOUT	VEGFA	0.00388024	0.0488918	0.949581
eqtl-a-ENSG00000112799	finn-b-M13_GOUT	Gout || id:finn-b-M13_GOUT	LY86	-0.0147026	0.023555	0.54989
eqtl-a-ENSG00000115271	finn-b-M13_GOUT	Gout || id:finn-b-M13_GOUT	GCA	NA	NA	NA
eqtl-a-ENSG00000116741	finn-b-M13_GOUT	Gout || id:finn-b-M13_GOUT	RGS2	NA	NA	NA
eqtl-a-ENSG00000117984	finn-b-M13_GOUT	Gout || id:finn-b-M13_GOUT	CTSD	-0.0122501	0.0342474	0.744257
eqtl-a-ENSG00000118515	finn-b-M13_GOUT	Gout || id:finn-b-M13_GOUT	SGK1	0.00697839	0.0256502	0.803226
eqtl-a-ENSG00000119535	finn-b-M13_GOUT	Gout || id:finn-b-M13_GOUT	CSF3R	0.0105336	0.0276951	0.729023
eqtl-a-ENSG00000120594	finn-b-M13_GOUT	Gout || id:finn-b-M13_GOUT	PLXDC2	0.0151077	0.0264543	0.59265
eqtl-a-ENSG00000120708	finn-b-M13_GOUT	Gout || id:finn-b-M13_GOUT	TGFBI	-0.0149526	0.0104898	0.174508
eqtl-a-ENSG00000121316	finn-b-M13_GOUT	Gout || id:finn-b-M13_GOUT	PLBD1	-0.0230815	0.0183655	0.237395
eqtl-a-ENSG00000121552	finn-b-M13_GOUT	Gout || id:finn-b-M13_GOUT	CSTA	0.112495	0.0648339	0.224855
eqtl-a-ENSG00000122694	finn-b-M13_GOUT	Gout || id:finn-b-M13_GOUT	GLIPR2	-0.00276196	0.0251683	0.916884
eqtl-a-ENSG00000122862	finn-b-M13_GOUT	Gout || id:finn-b-M13_GOUT	SRGN	-0.035471	0.0252679	0.295512
eqtl-a-ENSG00000123384	finn-b-M13_GOUT	Gout || id:finn-b-M13_GOUT	LRP1	0.0426965	0.0600576	0.606556
eqtl-a-ENSG00000124882	finn-b-M13_GOUT	Gout || id:finn-b-M13_GOUT	EREG	NA	NA	NA
eqtl-a-ENSG00000125538	finn-b-M13_GOUT	Gout || id:finn-b-M13_GOUT	IL1B	-0.00381894	0.0382758	0.923321
eqtl-a-ENSG00000125740	finn-b-M13_GOUT	Gout || id:finn-b-M13_GOUT	FOSB	NA	NA	NA
eqtl-a-ENSG00000125772	finn-b-M13_GOUT	Gout || id:finn-b-M13_GOUT	GPCPD1	0.0104291	0.030363	0.748531
eqtl-a-ENSG00000125810	finn-b-M13_GOUT	Gout || id:finn-b-M13_GOUT	CD93	-0.0149681	0.0121743	0.247034
eqtl-a-ENSG00000126883	finn-b-M13_GOUT	Gout || id:finn-b-M13_GOUT	NUP214	NA	NA	NA
eqtl-a-ENSG00000132334	finn-b-M13_GOUT	Gout || id:finn-b-M13_GOUT	PTPRE	-0.0284035	0.0207713	0.304882
eqtl-a-ENSG00000132510	finn-b-M13_GOUT	Gout || id:finn-b-M13_GOUT	KDM6B	NA	NA	NA
eqtl-a-ENSG00000135218	finn-b-M13_GOUT	Gout || id:finn-b-M13_GOUT	CD36	-0.0112826	0.0168711	0.522478
eqtl-a-ENSG00000136026	finn-b-M13_GOUT	Gout || id:finn-b-M13_GOUT	CKAP4	0.00211191	0.0173413	0.907812
eqtl-a-ENSG00000137331	finn-b-M13_GOUT	Gout || id:finn-b-M13_GOUT	IER3	-0.0229101	0.0290096	0.455594
eqtl-a-ENSG00000138061	finn-b-M13_GOUT	Gout || id:finn-b-M13_GOUT	CYP1B1	-0.0269608	0.0140341	0.0836574
eqtl-a-ENSG00000139318	finn-b-M13_GOUT	Gout || id:finn-b-M13_GOUT	DUSP6	0.000353048	0.0312397	0.991693
eqtl-a-ENSG00000141505	finn-b-M13_GOUT	Gout || id:finn-b-M13_GOUT	ASGR1	-0.019334	0.0271169	0.498925
eqtl-a-ENSG00000142657	finn-b-M13_GOUT	Gout || id:finn-b-M13_GOUT	PGD	NA	NA	NA
eqtl-a-ENSG00000143384	finn-b-M13_GOUT	Gout || id:finn-b-M13_GOUT	MCL1	-0.0571152	0.0505133	0.460999
eqtl-a-ENSG00000143546	finn-b-M13_GOUT	Gout || id:finn-b-M13_GOUT	S100A8	NA	NA	NA
eqtl-a-ENSG00000150337	finn-b-M13_GOUT	Gout || id:finn-b-M13_GOUT	FCGR1A	0.00201608	0.0615963	0.976862
eqtl-a-ENSG00000151726	finn-b-M13_GOUT	Gout || id:finn-b-M13_GOUT	ACSL1	0.0674153	0.0614938	0.387331
eqtl-a-ENSG00000158517	finn-b-M13_GOUT	Gout || id:finn-b-M13_GOUT	NCF1	0.0139963	0.0156032	0.410818
eqtl-a-ENSG00000160593	finn-b-M13_GOUT	Gout || id:finn-b-M13_GOUT	JAML	0.0658578	0.0439726	0.374785
eqtl-a-ENSG00000162444	finn-b-M13_GOUT	Gout || id:finn-b-M13_GOUT	RBP7	-0.00203034	0.0153856	0.898726
eqtl-a-ENSG00000162711	finn-b-M13_GOUT	Gout || id:finn-b-M13_GOUT	NLRP3	-0.0294436	0.0162172	0.102821
eqtl-a-ENSG00000163220	finn-b-M13_GOUT	Gout || id:finn-b-M13_GOUT	S100A9	NA	NA	NA
eqtl-a-ENSG00000163221	finn-b-M13_GOUT	Gout || id:finn-b-M13_GOUT	S100A12	-0.0328158	0.0169088	0.0934316
eqtl-a-ENSG00000163563	finn-b-M13_GOUT	Gout || id:finn-b-M13_GOUT	MNDA	-0.0207331	0.0276681	0.508053
eqtl-a-ENSG00000163823	finn-b-M13_GOUT	Gout || id:finn-b-M13_GOUT	CCR1	0.0492728	0.0223788	0.0699322
eqtl-a-ENSG00000166523	finn-b-M13_GOUT	Gout || id:finn-b-M13_GOUT	CLEC4E	-0.00584798	0.0160479	0.726314
eqtl-a-ENSG00000166825	finn-b-M13_GOUT	Gout || id:finn-b-M13_GOUT	ANPEP	-0.0215428	0.0218965	0.357966
eqtl-a-ENSG00000168264	finn-b-M13_GOUT	Gout || id:finn-b-M13_GOUT	IRF2BP2	NA	NA	NA
eqtl-a-ENSG00000169385	finn-b-M13_GOUT	Gout || id:finn-b-M13_GOUT	RNASE2	-0.0244458	0.0166011	0.21486
eqtl-a-ENSG00000169403	finn-b-M13_GOUT	Gout || id:finn-b-M13_GOUT	PTAFR	-0.273844	0.135173	0.180028
eqtl-a-ENSG00000169896	finn-b-M13_GOUT	Gout || id:finn-b-M13_GOUT	ITGAM	0.134297	0.110732	0.349016
eqtl-a-ENSG00000170275	finn-b-M13_GOUT	Gout || id:finn-b-M13_GOUT	CRTAP	-0.0298151	0.0292228	0.414928
eqtl-a-ENSG00000170345	finn-b-M13_GOUT	Gout || id:finn-b-M13_GOUT	FOS	NA	NA	NA
eqtl-a-ENSG00000170458	finn-b-M13_GOUT	Gout || id:finn-b-M13_GOUT	CD14	-0.0113862	0.0155123	0.486794
eqtl-a-ENSG00000171051	finn-b-M13_GOUT	Gout || id:finn-b-M13_GOUT	FPR1	-0.00938953	0.0230985	0.701191
eqtl-a-ENSG00000177156	finn-b-M13_GOUT	Gout || id:finn-b-M13_GOUT	TALDO1	0.0166188	0.0616069	0.812632
eqtl-a-ENSG00000177575	finn-b-M13_GOUT	Gout || id:finn-b-M13_GOUT	CD163	-0.0325856	0.0335097	0.402563
eqtl-a-ENSG00000177663	finn-b-M13_GOUT	Gout || id:finn-b-M13_GOUT	IL17RA	0.000664379	0.0264538	0.984015
eqtl-a-ENSG00000177674	finn-b-M13_GOUT	Gout || id:finn-b-M13_GOUT	AGTRAP	-0.0098487	0.0195867	0.633007
eqtl-a-ENSG00000178695	finn-b-M13_GOUT	Gout || id:finn-b-M13_GOUT	KCTD12	-0.0130004	0.0199002	0.560179
eqtl-a-ENSG00000185215	finn-b-M13_GOUT	Gout || id:finn-b-M13_GOUT	TNFAIP2	-0.0123235	0.0310368	0.729687
eqtl-a-ENSG00000197629	finn-b-M13_GOUT	Gout || id:finn-b-M13_GOUT	MPEG1	-0.00961678	0.0676947	0.910162
eqtl-a-ENSG00000198053	finn-b-M13_GOUT	Gout || id:finn-b-M13_GOUT	SIRPA	0.00618232	0.0272553	0.829538
eqtl-a-ENSG00000221869	finn-b-M13_GOUT	Gout || id:finn-b-M13_GOUT	CEBPD	NA	NA	NA
eqtl-a-ENSG00000241399	finn-b-M13_GOUT	Gout || id:finn-b-M13_GOUT	CD302	0.0054285	0.0704517	0.945596
eqtl-a-ENSG00000245532	finn-b-M13_GOUT	Gout || id:finn-b-M13_GOUT	NEAT1	NA	NA	NA
eqtl-a-ENSG00000249437	finn-b-M13_GOUT	Gout || id:finn-b-M13_GOUT	NAIP	NA	NA	NA
