# Supplementary material for: Integrating transcriptomics, eQTL, and Mendelian randomization to dissect monocyte roles in severe COVID-19 and gout flare
Source: Front Genet. 2024 Sep 25;15:1385316. doi: 10.3389/fgene.2024.1385316 (PMC11461236; doi:10.3389/fgene.2024.1385316)
Supplement: Supplementary file 1 [file Presentation1.zip › Supplementary file/Table 5.XLS]

## Sheet: Data Sheet 5
id.exposure	id.outcome	outcome	exposure	method	Q	Q_df	Q_pval
eqtl-a-ENSG00000002933	ebi-a-GCST011075	COVID-19 (very severe respiratory confirmed vs population) RELEASE 5 || id:ebi-a-GCST011075	TMEM176A	MR Egger	7.39608	8	0.494563
eqtl-a-ENSG00000002933	ebi-a-GCST011075	COVID-19 (very severe respiratory confirmed vs population) RELEASE 5 || id:ebi-a-GCST011075	TMEM176A	Inverse variance weighted	8.5596	9	0.478877
eqtl-a-ENSG00000007237	ebi-a-GCST011075	COVID-19 (very severe respiratory confirmed vs population) RELEASE 5 || id:ebi-a-GCST011075	GAS7	MR Egger	12.4618	10	0.25534
eqtl-a-ENSG00000007237	ebi-a-GCST011075	COVID-19 (very severe respiratory confirmed vs population) RELEASE 5 || id:ebi-a-GCST011075	GAS7	Inverse variance weighted	13.0129	11	0.292483
eqtl-a-ENSG00000008394	ebi-a-GCST011075	COVID-19 (very severe respiratory confirmed vs population) RELEASE 5 || id:ebi-a-GCST011075	MGST1	MR Egger	4.1401	6	0.657724
eqtl-a-ENSG00000008394	ebi-a-GCST011075	COVID-19 (very severe respiratory confirmed vs population) RELEASE 5 || id:ebi-a-GCST011075	MGST1	Inverse variance weighted	7.05622	7	0.42305
eqtl-a-ENSG00000010327	ebi-a-GCST011075	COVID-19 (very severe respiratory confirmed vs population) RELEASE 5 || id:ebi-a-GCST011075	STAB1	MR Egger	21.0218	9	0.0125539
eqtl-a-ENSG00000010327	ebi-a-GCST011075	COVID-19 (very severe respiratory confirmed vs population) RELEASE 5 || id:ebi-a-GCST011075	STAB1	Inverse variance weighted	22.0637	10	0.0147832
eqtl-a-ENSG00000011422	ebi-a-GCST011075	COVID-19 (very severe respiratory confirmed vs population) RELEASE 5 || id:ebi-a-GCST011075	PLAUR	MR Egger	4.41992	4	0.352148
eqtl-a-ENSG00000011422	ebi-a-GCST011075	COVID-19 (very severe respiratory confirmed vs population) RELEASE 5 || id:ebi-a-GCST011075	PLAUR	Inverse variance weighted	4.42355	5	0.490177
eqtl-a-ENSG00000021355	ebi-a-GCST011075	COVID-19 (very severe respiratory confirmed vs population) RELEASE 5 || id:ebi-a-GCST011075	SERPINB1	MR Egger	5.5319	3	0.136743
eqtl-a-ENSG00000021355	ebi-a-GCST011075	COVID-19 (very severe respiratory confirmed vs population) RELEASE 5 || id:ebi-a-GCST011075	SERPINB1	Inverse variance weighted	7.58746	4	0.107914
eqtl-a-ENSG00000025708	ebi-a-GCST011075	COVID-19 (very severe respiratory confirmed vs population) RELEASE 5 || id:ebi-a-GCST011075	TYMP	MR Egger	0.401448	2	0.818138
eqtl-a-ENSG00000025708	ebi-a-GCST011075	COVID-19 (very severe respiratory confirmed vs population) RELEASE 5 || id:ebi-a-GCST011075	TYMP	Inverse variance weighted	0.446621	3	0.930452
eqtl-a-ENSG00000026025	ebi-a-GCST011075	COVID-19 (very severe respiratory confirmed vs population) RELEASE 5 || id:ebi-a-GCST011075	VIM	MR Egger	5.92815	4	0.204579
eqtl-a-ENSG00000026025	ebi-a-GCST011075	COVID-19 (very severe respiratory confirmed vs population) RELEASE 5 || id:ebi-a-GCST011075	VIM	Inverse variance weighted	6.21337	5	0.286007
eqtl-a-ENSG00000026508	ebi-a-GCST011075	COVID-19 (very severe respiratory confirmed vs population) RELEASE 5 || id:ebi-a-GCST011075	CD44	MR Egger	0.372445	2	0.830089
eqtl-a-ENSG00000026508	ebi-a-GCST011075	COVID-19 (very severe respiratory confirmed vs population) RELEASE 5 || id:ebi-a-GCST011075	CD44	Inverse variance weighted	1.57076	3	0.666039
eqtl-a-ENSG00000030582	ebi-a-GCST011075	COVID-19 (very severe respiratory confirmed vs population) RELEASE 5 || id:ebi-a-GCST011075	GRN	MR Egger	2.65581	4	0.616969
eqtl-a-ENSG00000030582	ebi-a-GCST011075	COVID-19 (very severe respiratory confirmed vs population) RELEASE 5 || id:ebi-a-GCST011075	GRN	Inverse variance weighted	2.93683	5	0.709724
eqtl-a-ENSG00000038427	ebi-a-GCST011075	COVID-19 (very severe respiratory confirmed vs population) RELEASE 5 || id:ebi-a-GCST011075	VCAN	MR Egger	4.18256	7	0.758527
eqtl-a-ENSG00000038427	ebi-a-GCST011075	COVID-19 (very severe respiratory confirmed vs population) RELEASE 5 || id:ebi-a-GCST011075	VCAN	Inverse variance weighted	4.20165	8	0.838487
eqtl-a-ENSG00000042493	ebi-a-GCST011075	COVID-19 (very severe respiratory confirmed vs population) RELEASE 5 || id:ebi-a-GCST011075	CAPG	MR Egger	0.409915	2	0.814682
eqtl-a-ENSG00000042493	ebi-a-GCST011075	COVID-19 (very severe respiratory confirmed vs population) RELEASE 5 || id:ebi-a-GCST011075	CAPG	Inverse variance weighted	1.4022	3	0.70502
eqtl-a-ENSG00000059728	ebi-a-GCST011075	COVID-19 (very severe respiratory confirmed vs population) RELEASE 5 || id:ebi-a-GCST011075	MXD1	MR Egger	2.61795	1	0.105661
eqtl-a-ENSG00000059728	ebi-a-GCST011075	COVID-19 (very severe respiratory confirmed vs population) RELEASE 5 || id:ebi-a-GCST011075	MXD1	Inverse variance weighted	2.74839	2	0.253044
eqtl-a-ENSG00000060138	ebi-a-GCST011075	COVID-19 (very severe respiratory confirmed vs population) RELEASE 5 || id:ebi-a-GCST011075	YBX3	MR Egger	10.7936	6	0.0949677
eqtl-a-ENSG00000060138	ebi-a-GCST011075	COVID-19 (very severe respiratory confirmed vs population) RELEASE 5 || id:ebi-a-GCST011075	YBX3	Inverse variance weighted	12.6735	7	0.0804742
eqtl-a-ENSG00000084234	ebi-a-GCST011075	COVID-19 (very severe respiratory confirmed vs population) RELEASE 5 || id:ebi-a-GCST011075	APLP2	MR Egger	5.0077	6	0.542826
eqtl-a-ENSG00000084234	ebi-a-GCST011075	COVID-19 (very severe respiratory confirmed vs population) RELEASE 5 || id:ebi-a-GCST011075	APLP2	Inverse variance weighted	5.07108	7	0.651289
eqtl-a-ENSG00000085265	ebi-a-GCST011075	COVID-19 (very severe respiratory confirmed vs population) RELEASE 5 || id:ebi-a-GCST011075	FCN1	MR Egger	14.7565	9	0.0978457
eqtl-a-ENSG00000085265	ebi-a-GCST011075	COVID-19 (very severe respiratory confirmed vs population) RELEASE 5 || id:ebi-a-GCST011075	FCN1	Inverse variance weighted	18.3757	10	0.0489477
eqtl-a-ENSG00000090013	ebi-a-GCST011075	COVID-19 (very severe respiratory confirmed vs population) RELEASE 5 || id:ebi-a-GCST011075	BLVRB	MR Egger	5.75652	7	0.56845
eqtl-a-ENSG00000090013	ebi-a-GCST011075	COVID-19 (very severe respiratory confirmed vs population) RELEASE 5 || id:ebi-a-GCST011075	BLVRB	Inverse variance weighted	6.69031	8	0.570384
eqtl-a-ENSG00000090382	ebi-a-GCST011075	COVID-19 (very severe respiratory confirmed vs population) RELEASE 5 || id:ebi-a-GCST011075	LYZ	MR Egger	11.9355	7	0.1027
eqtl-a-ENSG00000090382	ebi-a-GCST011075	COVID-19 (very severe respiratory confirmed vs population) RELEASE 5 || id:ebi-a-GCST011075	LYZ	Inverse variance weighted	12.1866	8	0.143072
eqtl-a-ENSG00000100079	ebi-a-GCST011075	COVID-19 (very severe respiratory confirmed vs population) RELEASE 5 || id:ebi-a-GCST011075	LGALS2	MR Egger	4.31284	6	0.634421
eqtl-a-ENSG00000100079	ebi-a-GCST011075	COVID-19 (very severe respiratory confirmed vs population) RELEASE 5 || id:ebi-a-GCST011075	LGALS2	Inverse variance weighted	4.35322	7	0.738312
eqtl-a-ENSG00000100300	ebi-a-GCST011075	COVID-19 (very severe respiratory confirmed vs population) RELEASE 5 || id:ebi-a-GCST011075	TSPO	MR Egger	1.02099	2	0.600197
eqtl-a-ENSG00000100300	ebi-a-GCST011075	COVID-19 (very severe respiratory confirmed vs population) RELEASE 5 || id:ebi-a-GCST011075	TSPO	Inverse variance weighted	1.3171	3	0.725077
eqtl-a-ENSG00000100644	ebi-a-GCST011075	COVID-19 (very severe respiratory confirmed vs population) RELEASE 5 || id:ebi-a-GCST011075	HIF1A	MR Egger	2.81973	2	0.244176
eqtl-a-ENSG00000100644	ebi-a-GCST011075	COVID-19 (very severe respiratory confirmed vs population) RELEASE 5 || id:ebi-a-GCST011075	HIF1A	Inverse variance weighted	14.8651	3	0.00193568
eqtl-a-ENSG00000100906	ebi-a-GCST011075	COVID-19 (very severe respiratory confirmed vs population) RELEASE 5 || id:ebi-a-GCST011075	NFKBIA	MR Egger	2.20384	3	0.531192
eqtl-a-ENSG00000100906	ebi-a-GCST011075	COVID-19 (very severe respiratory confirmed vs population) RELEASE 5 || id:ebi-a-GCST011075	NFKBIA	Inverse variance weighted	3.34143	4	0.502395
eqtl-a-ENSG00000103811	ebi-a-GCST011075	COVID-19 (very severe respiratory confirmed vs population) RELEASE 5 || id:ebi-a-GCST011075	CTSH	MR Egger	5.6794	4	0.224404
eqtl-a-ENSG00000103811	ebi-a-GCST011075	COVID-19 (very severe respiratory confirmed vs population) RELEASE 5 || id:ebi-a-GCST011075	CTSH	Inverse variance weighted	6.62457	5	0.250092
eqtl-a-ENSG00000104918	ebi-a-GCST011075	COVID-19 (very severe respiratory confirmed vs population) RELEASE 5 || id:ebi-a-GCST011075	RETN	MR Egger	1.2022	8	0.99662
eqtl-a-ENSG00000104918	ebi-a-GCST011075	COVID-19 (very severe respiratory confirmed vs population) RELEASE 5 || id:ebi-a-GCST011075	RETN	Inverse variance weighted	1.40447	9	0.997795
eqtl-a-ENSG00000105835	ebi-a-GCST011075	COVID-19 (very severe respiratory confirmed vs population) RELEASE 5 || id:ebi-a-GCST011075	NAMPT	MR Egger	11.7907	2	0.00275218
eqtl-a-ENSG00000105835	ebi-a-GCST011075	COVID-19 (very severe respiratory confirmed vs population) RELEASE 5 || id:ebi-a-GCST011075	NAMPT	Inverse variance weighted	12.3389	3	0.00630792
eqtl-a-ENSG00000106066	ebi-a-GCST011075	COVID-19 (very severe respiratory confirmed vs population) RELEASE 5 || id:ebi-a-GCST011075	CPVL	MR Egger	7.31957	8	0.502578
eqtl-a-ENSG00000106066	ebi-a-GCST011075	COVID-19 (very severe respiratory confirmed vs population) RELEASE 5 || id:ebi-a-GCST011075	CPVL	Inverse variance weighted	7.47336	9	0.58796
eqtl-a-ENSG00000106780	ebi-a-GCST011075	COVID-19 (very severe respiratory confirmed vs population) RELEASE 5 || id:ebi-a-GCST011075	MEGF9	MR Egger	0.31486	3	0.95721
eqtl-a-ENSG00000106780	ebi-a-GCST011075	COVID-19 (very severe respiratory confirmed vs population) RELEASE 5 || id:ebi-a-GCST011075	MEGF9	Inverse variance weighted	1.18983	4	0.87977
eqtl-a-ENSG00000108179	ebi-a-GCST011075	COVID-19 (very severe respiratory confirmed vs population) RELEASE 5 || id:ebi-a-GCST011075	PPIF	MR Egger	2.69698	3	0.44074
eqtl-a-ENSG00000108179	ebi-a-GCST011075	COVID-19 (very severe respiratory confirmed vs population) RELEASE 5 || id:ebi-a-GCST011075	PPIF	Inverse variance weighted	11.5561	4	0.0209761
eqtl-a-ENSG00000109743	ebi-a-GCST011075	COVID-19 (very severe respiratory confirmed vs population) RELEASE 5 || id:ebi-a-GCST011075	BST1	MR Egger	6.21416	4	0.183716
eqtl-a-ENSG00000109743	ebi-a-GCST011075	COVID-19 (very severe respiratory confirmed vs population) RELEASE 5 || id:ebi-a-GCST011075	BST1	Inverse variance weighted	7.46195	5	0.188488
eqtl-a-ENSG00000110077	ebi-a-GCST011075	COVID-19 (very severe respiratory confirmed vs population) RELEASE 5 || id:ebi-a-GCST011075	MS4A6A	MR Egger	15.7054	11	0.152425
eqtl-a-ENSG00000110077	ebi-a-GCST011075	COVID-19 (very severe respiratory confirmed vs population) RELEASE 5 || id:ebi-a-GCST011075	MS4A6A	Inverse variance weighted	16.3273	12	0.176701
eqtl-a-ENSG00000111275	ebi-a-GCST011075	COVID-19 (very severe respiratory confirmed vs population) RELEASE 5 || id:ebi-a-GCST011075	ALDH2	MR Egger	11.5391	13	0.565748
eqtl-a-ENSG00000111275	ebi-a-GCST011075	COVID-19 (very severe respiratory confirmed vs population) RELEASE 5 || id:ebi-a-GCST011075	ALDH2	Inverse variance weighted	11.9308	14	0.61186
eqtl-a-ENSG00000112531	ebi-a-GCST011075	COVID-19 (very severe respiratory confirmed vs population) RELEASE 5 || id:ebi-a-GCST011075	QKI	MR Egger	6.56215	3	0.0872435
eqtl-a-ENSG00000112531	ebi-a-GCST011075	COVID-19 (very severe respiratory confirmed vs population) RELEASE 5 || id:ebi-a-GCST011075	QKI	Inverse variance weighted	6.69217	4	0.153078
eqtl-a-ENSG00000112715	ebi-a-GCST011075	COVID-19 (very severe respiratory confirmed vs population) RELEASE 5 || id:ebi-a-GCST011075	VEGFA	MR Egger	1.88975	1	0.16923
eqtl-a-ENSG00000112715	ebi-a-GCST011075	COVID-19 (very severe respiratory confirmed vs population) RELEASE 5 || id:ebi-a-GCST011075	VEGFA	Inverse variance weighted	2.05909	2	0.35717
eqtl-a-ENSG00000112799	ebi-a-GCST011075	COVID-19 (very severe respiratory confirmed vs population) RELEASE 5 || id:ebi-a-GCST011075	LY86	MR Egger	8.88516	8	0.352076
eqtl-a-ENSG00000112799	ebi-a-GCST011075	COVID-19 (very severe respiratory confirmed vs population) RELEASE 5 || id:ebi-a-GCST011075	LY86	Inverse variance weighted	9.53299	9	0.389596
eqtl-a-ENSG00000115271	ebi-a-GCST011075	COVID-19 (very severe respiratory confirmed vs population) RELEASE 5 || id:ebi-a-GCST011075	GCA	Inverse variance weighted	5.248	1	0.021972
eqtl-a-ENSG00000116741	ebi-a-GCST011075	COVID-19 (very severe respiratory confirmed vs population) RELEASE 5 || id:ebi-a-GCST011075	RGS2	Inverse variance weighted	2.13485	1	0.143984
eqtl-a-ENSG00000117984	ebi-a-GCST011075	COVID-19 (very severe respiratory confirmed vs population) RELEASE 5 || id:ebi-a-GCST011075	CTSD	MR Egger	4.39703	3	0.221661
eqtl-a-ENSG00000117984	ebi-a-GCST011075	COVID-19 (very severe respiratory confirmed vs population) RELEASE 5 || id:ebi-a-GCST011075	CTSD	Inverse variance weighted	6.62627	4	0.157006
eqtl-a-ENSG00000118515	ebi-a-GCST011075	COVID-19 (very severe respiratory confirmed vs population) RELEASE 5 || id:ebi-a-GCST011075	SGK1	MR Egger	0.28757	3	0.962349
eqtl-a-ENSG00000118515	ebi-a-GCST011075	COVID-19 (very severe respiratory confirmed vs population) RELEASE 5 || id:ebi-a-GCST011075	SGK1	Inverse variance weighted	0.522401	4	0.971284
eqtl-a-ENSG00000119535	ebi-a-GCST011075	COVID-19 (very severe respiratory confirmed vs population) RELEASE 5 || id:ebi-a-GCST011075	CSF3R	MR Egger	1.94288	3	0.584347
eqtl-a-ENSG00000119535	ebi-a-GCST011075	COVID-19 (very severe respiratory confirmed vs population) RELEASE 5 || id:ebi-a-GCST011075	CSF3R	Inverse variance weighted	9.08552	4	0.0589971
eqtl-a-ENSG00000120594	ebi-a-GCST011075	COVID-19 (very severe respiratory confirmed vs population) RELEASE 5 || id:ebi-a-GCST011075	PLXDC2	MR Egger	8.60896	5	0.125715
eqtl-a-ENSG00000120594	ebi-a-GCST011075	COVID-19 (very severe respiratory confirmed vs population) RELEASE 5 || id:ebi-a-GCST011075	PLXDC2	Inverse variance weighted	9.13933	6	0.165893
eqtl-a-ENSG00000120708	ebi-a-GCST011075	COVID-19 (very severe respiratory confirmed vs population) RELEASE 5 || id:ebi-a-GCST011075	TGFBI	MR Egger	17.1515	15	0.309888
eqtl-a-ENSG00000120708	ebi-a-GCST011075	COVID-19 (very severe respiratory confirmed vs population) RELEASE 5 || id:ebi-a-GCST011075	TGFBI	Inverse variance weighted	17.4874	16	0.354754
eqtl-a-ENSG00000121316	ebi-a-GCST011075	COVID-19 (very severe respiratory confirmed vs population) RELEASE 5 || id:ebi-a-GCST011075	PLBD1	MR Egger	5.3483	10	0.866731
eqtl-a-ENSG00000121316	ebi-a-GCST011075	COVID-19 (very severe respiratory confirmed vs population) RELEASE 5 || id:ebi-a-GCST011075	PLBD1	Inverse variance weighted	9.32413	11	0.592001
eqtl-a-ENSG00000121552	ebi-a-GCST011075	COVID-19 (very severe respiratory confirmed vs population) RELEASE 5 || id:ebi-a-GCST011075	CSTA	MR Egger	0.0109586	2	0.994536
eqtl-a-ENSG00000121552	ebi-a-GCST011075	COVID-19 (very severe respiratory confirmed vs population) RELEASE 5 || id:ebi-a-GCST011075	CSTA	Inverse variance weighted	0.750433	3	0.861282
eqtl-a-ENSG00000122694	ebi-a-GCST011075	COVID-19 (very severe respiratory confirmed vs population) RELEASE 5 || id:ebi-a-GCST011075	GLIPR2	MR Egger	6.42306	5	0.267201
eqtl-a-ENSG00000122694	ebi-a-GCST011075	COVID-19 (very severe respiratory confirmed vs population) RELEASE 5 || id:ebi-a-GCST011075	GLIPR2	Inverse variance weighted	9.5012	6	0.14729
eqtl-a-ENSG00000122862	ebi-a-GCST011075	COVID-19 (very severe respiratory confirmed vs population) RELEASE 5 || id:ebi-a-GCST011075	SRGN	MR Egger	1.81021	2	0.4045
eqtl-a-ENSG00000122862	ebi-a-GCST011075	COVID-19 (very severe respiratory confirmed vs population) RELEASE 5 || id:ebi-a-GCST011075	SRGN	Inverse variance weighted	2.23134	3	0.525803
eqtl-a-ENSG00000123384	ebi-a-GCST011075	COVID-19 (very severe respiratory confirmed vs population) RELEASE 5 || id:ebi-a-GCST011075	LRP1	MR Egger	0.00169148	1	0.967194
eqtl-a-ENSG00000123384	ebi-a-GCST011075	COVID-19 (very severe respiratory confirmed vs population) RELEASE 5 || id:ebi-a-GCST011075	LRP1	Inverse variance weighted	3.04167	2	0.21853
eqtl-a-ENSG00000124882	ebi-a-GCST011075	COVID-19 (very severe respiratory confirmed vs population) RELEASE 5 || id:ebi-a-GCST011075	EREG	Inverse variance weighted	0.00312886	1	0.955393
eqtl-a-ENSG00000125538	ebi-a-GCST011075	COVID-19 (very severe respiratory confirmed vs population) RELEASE 5 || id:ebi-a-GCST011075	IL1B	MR Egger	12.9693	7	0.0728601
eqtl-a-ENSG00000125538	ebi-a-GCST011075	COVID-19 (very severe respiratory confirmed vs population) RELEASE 5 || id:ebi-a-GCST011075	IL1B	Inverse variance weighted	13.0218	8	0.1111
eqtl-a-ENSG00000125740	ebi-a-GCST011075	COVID-19 (very severe respiratory confirmed vs population) RELEASE 5 || id:ebi-a-GCST011075	FOSB	Inverse variance weighted	5.3427	1	0.0208092
eqtl-a-ENSG00000125772	ebi-a-GCST011075	COVID-19 (very severe respiratory confirmed vs population) RELEASE 5 || id:ebi-a-GCST011075	GPCPD1	MR Egger	9.48324	4	0.0500929
eqtl-a-ENSG00000125772	ebi-a-GCST011075	COVID-19 (very severe respiratory confirmed vs population) RELEASE 5 || id:ebi-a-GCST011075	GPCPD1	Inverse variance weighted	10.174	5	0.0704529
eqtl-a-ENSG00000125810	ebi-a-GCST011075	COVID-19 (very severe respiratory confirmed vs population) RELEASE 5 || id:ebi-a-GCST011075	CD93	MR Egger	7.72196	10	0.655974
eqtl-a-ENSG00000125810	ebi-a-GCST011075	COVID-19 (very severe respiratory confirmed vs population) RELEASE 5 || id:ebi-a-GCST011075	CD93	Inverse variance weighted	8.0523	11	0.708612
eqtl-a-ENSG00000126883	ebi-a-GCST011075	COVID-19 (very severe respiratory confirmed vs population) RELEASE 5 || id:ebi-a-GCST011075	NUP214	Inverse variance weighted	0.585303	1	0.444241
eqtl-a-ENSG00000132334	ebi-a-GCST011075	COVID-19 (very severe respiratory confirmed vs population) RELEASE 5 || id:ebi-a-GCST011075	PTPRE	MR Egger	2.88865	2	0.235906
eqtl-a-ENSG00000132334	ebi-a-GCST011075	COVID-19 (very severe respiratory confirmed vs population) RELEASE 5 || id:ebi-a-GCST011075	PTPRE	Inverse variance weighted	5.18574	3	0.158691
eqtl-a-ENSG00000132510	ebi-a-GCST011075	COVID-19 (very severe respiratory confirmed vs population) RELEASE 5 || id:ebi-a-GCST011075	KDM6B	Inverse variance weighted	1.91967	1	0.165893
eqtl-a-ENSG00000135218	ebi-a-GCST011075	COVID-19 (very severe respiratory confirmed vs population) RELEASE 5 || id:ebi-a-GCST011075	CD36	MR Egger	12.8788	8	0.116087
eqtl-a-ENSG00000135218	ebi-a-GCST011075	COVID-19 (very severe respiratory confirmed vs population) RELEASE 5 || id:ebi-a-GCST011075	CD36	Inverse variance weighted	13.209	9	0.153376
eqtl-a-ENSG00000136026	ebi-a-GCST011075	COVID-19 (very severe respiratory confirmed vs population) RELEASE 5 || id:ebi-a-GCST011075	CKAP4	MR Egger	5.28338	5	0.382284
eqtl-a-ENSG00000136026	ebi-a-GCST011075	COVID-19 (very severe respiratory confirmed vs population) RELEASE 5 || id:ebi-a-GCST011075	CKAP4	Inverse variance weighted	6.70111	6	0.349375
eqtl-a-ENSG00000137331	ebi-a-GCST011075	COVID-19 (very severe respiratory confirmed vs population) RELEASE 5 || id:ebi-a-GCST011075	IER3	MR Egger	9.03429	6	0.171659
eqtl-a-ENSG00000137331	ebi-a-GCST011075	COVID-19 (very severe respiratory confirmed vs population) RELEASE 5 || id:ebi-a-GCST011075	IER3	Inverse variance weighted	10.4891	7	0.162507
eqtl-a-ENSG00000138061	ebi-a-GCST011075	COVID-19 (very severe respiratory confirmed vs population) RELEASE 5 || id:ebi-a-GCST011075	CYP1B1	MR Egger	10.639	9	0.301264
eqtl-a-ENSG00000138061	ebi-a-GCST011075	COVID-19 (very severe respiratory confirmed vs population) RELEASE 5 || id:ebi-a-GCST011075	CYP1B1	Inverse variance weighted	12.8628	10	0.231445
eqtl-a-ENSG00000139318	ebi-a-GCST011075	COVID-19 (very severe respiratory confirmed vs population) RELEASE 5 || id:ebi-a-GCST011075	DUSP6	MR Egger	1.62165	3	0.654491
eqtl-a-ENSG00000139318	ebi-a-GCST011075	COVID-19 (very severe respiratory confirmed vs population) RELEASE 5 || id:ebi-a-GCST011075	DUSP6	Inverse variance weighted	1.92844	4	0.748919
eqtl-a-ENSG00000141505	ebi-a-GCST011075	COVID-19 (very severe respiratory confirmed vs population) RELEASE 5 || id:ebi-a-GCST011075	ASGR1	MR Egger	0.806477	7	0.997377
eqtl-a-ENSG00000141505	ebi-a-GCST011075	COVID-19 (very severe respiratory confirmed vs population) RELEASE 5 || id:ebi-a-GCST011075	ASGR1	Inverse variance weighted	10.5367	8	0.229356
eqtl-a-ENSG00000142657	ebi-a-GCST011075	COVID-19 (very severe respiratory confirmed vs population) RELEASE 5 || id:ebi-a-GCST011075	PGD	Inverse variance weighted	2.75017	1	0.0972443
eqtl-a-ENSG00000143384	ebi-a-GCST011075	COVID-19 (very severe respiratory confirmed vs population) RELEASE 5 || id:ebi-a-GCST011075	MCL1	MR Egger	0.189868	1	0.663027
eqtl-a-ENSG00000143384	ebi-a-GCST011075	COVID-19 (very severe respiratory confirmed vs population) RELEASE 5 || id:ebi-a-GCST011075	MCL1	Inverse variance weighted	1.25396	2	0.534203
eqtl-a-ENSG00000143546	ebi-a-GCST011075	COVID-19 (very severe respiratory confirmed vs population) RELEASE 5 || id:ebi-a-GCST011075	S100A8	Inverse variance weighted	4.57378e-05	1	0.994604
eqtl-a-ENSG00000150337	ebi-a-GCST011075	COVID-19 (very severe respiratory confirmed vs population) RELEASE 5 || id:ebi-a-GCST011075	FCGR1A	MR Egger	3.35933	2	0.186436
eqtl-a-ENSG00000150337	ebi-a-GCST011075	COVID-19 (very severe respiratory confirmed vs population) RELEASE 5 || id:ebi-a-GCST011075	FCGR1A	Inverse variance weighted	4.30011	3	0.230828
eqtl-a-ENSG00000151726	ebi-a-GCST011075	COVID-19 (very severe respiratory confirmed vs population) RELEASE 5 || id:ebi-a-GCST011075	ACSL1	MR Egger	7.8595	2	0.0196485
eqtl-a-ENSG00000151726	ebi-a-GCST011075	COVID-19 (very severe respiratory confirmed vs population) RELEASE 5 || id:ebi-a-GCST011075	ACSL1	Inverse variance weighted	11.8013	3	0.00809592
eqtl-a-ENSG00000158517	ebi-a-GCST011075	COVID-19 (very severe respiratory confirmed vs population) RELEASE 5 || id:ebi-a-GCST011075	NCF1	MR Egger	11.2957	5	0.0458222
eqtl-a-ENSG00000158517	ebi-a-GCST011075	COVID-19 (very severe respiratory confirmed vs population) RELEASE 5 || id:ebi-a-GCST011075	NCF1	Inverse variance weighted	12.5246	6	0.0512378
eqtl-a-ENSG00000160593	ebi-a-GCST011075	COVID-19 (very severe respiratory confirmed vs population) RELEASE 5 || id:ebi-a-GCST011075	JAML	MR Egger	1.90585	1	0.167425
eqtl-a-ENSG00000160593	ebi-a-GCST011075	COVID-19 (very severe respiratory confirmed vs population) RELEASE 5 || id:ebi-a-GCST011075	JAML	Inverse variance weighted	3.60076	2	0.165236
eqtl-a-ENSG00000162444	ebi-a-GCST011075	COVID-19 (very severe respiratory confirmed vs population) RELEASE 5 || id:ebi-a-GCST011075	RBP7	MR Egger	3.36679	7	0.849127
eqtl-a-ENSG00000162444	ebi-a-GCST011075	COVID-19 (very severe respiratory confirmed vs population) RELEASE 5 || id:ebi-a-GCST011075	RBP7	Inverse variance weighted	8.81034	8	0.358548
eqtl-a-ENSG00000162711	ebi-a-GCST011075	COVID-19 (very severe respiratory confirmed vs population) RELEASE 5 || id:ebi-a-GCST011075	NLRP3	MR Egger	3.99352	9	0.911838
eqtl-a-ENSG00000162711	ebi-a-GCST011075	COVID-19 (very severe respiratory confirmed vs population) RELEASE 5 || id:ebi-a-GCST011075	NLRP3	Inverse variance weighted	4.01593	10	0.946625
eqtl-a-ENSG00000163220	ebi-a-GCST011075	COVID-19 (very severe respiratory confirmed vs population) RELEASE 5 || id:ebi-a-GCST011075	S100A9	Inverse variance weighted	0.21944	1	0.639467
eqtl-a-ENSG00000163221	ebi-a-GCST011075	COVID-19 (very severe respiratory confirmed vs population) RELEASE 5 || id:ebi-a-GCST011075	S100A12	MR Egger	3.99516	7	0.780335
eqtl-a-ENSG00000163221	ebi-a-GCST011075	COVID-19 (very severe respiratory confirmed vs population) RELEASE 5 || id:ebi-a-GCST011075	S100A12	Inverse variance weighted	9.70995	8	0.285976
eqtl-a-ENSG00000163563	ebi-a-GCST011075	COVID-19 (very severe respiratory confirmed vs population) RELEASE 5 || id:ebi-a-GCST011075	MNDA	MR Egger	2.60547	3	0.456532
eqtl-a-ENSG00000163563	ebi-a-GCST011075	COVID-19 (very severe respiratory confirmed vs population) RELEASE 5 || id:ebi-a-GCST011075	MNDA	Inverse variance weighted	6.38202	4	0.172378
eqtl-a-ENSG00000163823	ebi-a-GCST011075	COVID-19 (very severe respiratory confirmed vs population) RELEASE 5 || id:ebi-a-GCST011075	CCR1	MR Egger	27.7416	6	0.000105097
eqtl-a-ENSG00000163823	ebi-a-GCST011075	COVID-19 (very severe respiratory confirmed vs population) RELEASE 5 || id:ebi-a-GCST011075	CCR1	Inverse variance weighted	28.3904	7	0.000186804
eqtl-a-ENSG00000166523	ebi-a-GCST011075	COVID-19 (very severe respiratory confirmed vs population) RELEASE 5 || id:ebi-a-GCST011075	CLEC4E	MR Egger	7.55627	5	0.182445
eqtl-a-ENSG00000166523	ebi-a-GCST011075	COVID-19 (very severe respiratory confirmed vs population) RELEASE 5 || id:ebi-a-GCST011075	CLEC4E	Inverse variance weighted	9.66001	6	0.139719
eqtl-a-ENSG00000166825	ebi-a-GCST011075	COVID-19 (very severe respiratory confirmed vs population) RELEASE 5 || id:ebi-a-GCST011075	ANPEP	MR Egger	8.68143	7	0.276344
eqtl-a-ENSG00000166825	ebi-a-GCST011075	COVID-19 (very severe respiratory confirmed vs population) RELEASE 5 || id:ebi-a-GCST011075	ANPEP	Inverse variance weighted	8.84404	8	0.355623
eqtl-a-ENSG00000168264	ebi-a-GCST011075	COVID-19 (very severe respiratory confirmed vs population) RELEASE 5 || id:ebi-a-GCST011075	IRF2BP2	Inverse variance weighted	4.09179	1	0.043092
eqtl-a-ENSG00000169385	ebi-a-GCST011075	COVID-19 (very severe respiratory confirmed vs population) RELEASE 5 || id:ebi-a-GCST011075	RNASE2	MR Egger	3.06987	4	0.546201
eqtl-a-ENSG00000169385	ebi-a-GCST011075	COVID-19 (very severe respiratory confirmed vs population) RELEASE 5 || id:ebi-a-GCST011075	RNASE2	Inverse variance weighted	3.0982	5	0.684849
eqtl-a-ENSG00000169403	ebi-a-GCST011075	COVID-19 (very severe respiratory confirmed vs population) RELEASE 5 || id:ebi-a-GCST011075	PTAFR	MR Egger	12.5588	2	0.00187453
eqtl-a-ENSG00000169403	ebi-a-GCST011075	COVID-19 (very severe respiratory confirmed vs population) RELEASE 5 || id:ebi-a-GCST011075	PTAFR	Inverse variance weighted	12.6729	3	0.00540001
eqtl-a-ENSG00000169896	ebi-a-GCST011075	COVID-19 (very severe respiratory confirmed vs population) RELEASE 5 || id:ebi-a-GCST011075	ITGAM	MR Egger	3.51066	2	0.17285
eqtl-a-ENSG00000169896	ebi-a-GCST011075	COVID-19 (very severe respiratory confirmed vs population) RELEASE 5 || id:ebi-a-GCST011075	ITGAM	Inverse variance weighted	5.31623	3	0.150053
eqtl-a-ENSG00000170275	ebi-a-GCST011075	COVID-19 (very severe respiratory confirmed vs population) RELEASE 5 || id:ebi-a-GCST011075	CRTAP	MR Egger	0.0417624	2	0.979335
eqtl-a-ENSG00000170275	ebi-a-GCST011075	COVID-19 (very severe respiratory confirmed vs population) RELEASE 5 || id:ebi-a-GCST011075	CRTAP	Inverse variance weighted	0.0840643	3	0.993679
eqtl-a-ENSG00000170345	ebi-a-GCST011075	COVID-19 (very severe respiratory confirmed vs population) RELEASE 5 || id:ebi-a-GCST011075	FOS	MR Egger	0.00712183	1	0.932746
eqtl-a-ENSG00000170345	ebi-a-GCST011075	COVID-19 (very severe respiratory confirmed vs population) RELEASE 5 || id:ebi-a-GCST011075	FOS	Inverse variance weighted	0.162778	2	0.921835
eqtl-a-ENSG00000170458	ebi-a-GCST011075	COVID-19 (very severe respiratory confirmed vs population) RELEASE 5 || id:ebi-a-GCST011075	CD14	MR Egger	6.71408	7	0.459245
eqtl-a-ENSG00000170458	ebi-a-GCST011075	COVID-19 (very severe respiratory confirmed vs population) RELEASE 5 || id:ebi-a-GCST011075	CD14	Inverse variance weighted	6.89983	8	0.547478
eqtl-a-ENSG00000171051	ebi-a-GCST011075	COVID-19 (very severe respiratory confirmed vs population) RELEASE 5 || id:ebi-a-GCST011075	FPR1	MR Egger	6.62283	5	0.250235
eqtl-a-ENSG00000171051	ebi-a-GCST011075	COVID-19 (very severe respiratory confirmed vs population) RELEASE 5 || id:ebi-a-GCST011075	FPR1	Inverse variance weighted	7.83866	6	0.250164
eqtl-a-ENSG00000177156	ebi-a-GCST011075	COVID-19 (very severe respiratory confirmed vs population) RELEASE 5 || id:ebi-a-GCST011075	TALDO1	MR Egger	3.42832	2	0.180115
eqtl-a-ENSG00000177156	ebi-a-GCST011075	COVID-19 (very severe respiratory confirmed vs population) RELEASE 5 || id:ebi-a-GCST011075	TALDO1	Inverse variance weighted	4.3389	3	0.227118
eqtl-a-ENSG00000177575	ebi-a-GCST011075	COVID-19 (very severe respiratory confirmed vs population) RELEASE 5 || id:ebi-a-GCST011075	CD163	MR Egger	2.86821	3	0.412395
eqtl-a-ENSG00000177575	ebi-a-GCST011075	COVID-19 (very severe respiratory confirmed vs population) RELEASE 5 || id:ebi-a-GCST011075	CD163	Inverse variance weighted	3.65045	4	0.455374
eqtl-a-ENSG00000177663	ebi-a-GCST011075	COVID-19 (very severe respiratory confirmed vs population) RELEASE 5 || id:ebi-a-GCST011075	IL17RA	MR Egger	1.77097	1	0.183262
eqtl-a-ENSG00000177663	ebi-a-GCST011075	COVID-19 (very severe respiratory confirmed vs population) RELEASE 5 || id:ebi-a-GCST011075	IL17RA	Inverse variance weighted	1.88318	2	0.390007
eqtl-a-ENSG00000177674	ebi-a-GCST011075	COVID-19 (very severe respiratory confirmed vs population) RELEASE 5 || id:ebi-a-GCST011075	AGTRAP	MR Egger	16.2841	6	0.0123075
eqtl-a-ENSG00000177674	ebi-a-GCST011075	COVID-19 (very severe respiratory confirmed vs population) RELEASE 5 || id:ebi-a-GCST011075	AGTRAP	Inverse variance weighted	16.9162	7	0.0179446
eqtl-a-ENSG00000178695	ebi-a-GCST011075	COVID-19 (very severe respiratory confirmed vs population) RELEASE 5 || id:ebi-a-GCST011075	KCTD12	MR Egger	0.514812	3	0.915625
eqtl-a-ENSG00000178695	ebi-a-GCST011075	COVID-19 (very severe respiratory confirmed vs population) RELEASE 5 || id:ebi-a-GCST011075	KCTD12	Inverse variance weighted	1.13549	4	0.888602
eqtl-a-ENSG00000185215	ebi-a-GCST011075	COVID-19 (very severe respiratory confirmed vs population) RELEASE 5 || id:ebi-a-GCST011075	TNFAIP2	MR Egger	0.884687	2	0.642529
eqtl-a-ENSG00000185215	ebi-a-GCST011075	COVID-19 (very severe respiratory confirmed vs population) RELEASE 5 || id:ebi-a-GCST011075	TNFAIP2	Inverse variance weighted	5.62138	3	0.131556
eqtl-a-ENSG00000197629	ebi-a-GCST011075	COVID-19 (very severe respiratory confirmed vs population) RELEASE 5 || id:ebi-a-GCST011075	MPEG1	MR Egger	1.3737	1	0.241178
eqtl-a-ENSG00000197629	ebi-a-GCST011075	COVID-19 (very severe respiratory confirmed vs population) RELEASE 5 || id:ebi-a-GCST011075	MPEG1	Inverse variance weighted	1.40031	2	0.496509
eqtl-a-ENSG00000198053	ebi-a-GCST011075	COVID-19 (very severe respiratory confirmed vs population) RELEASE 5 || id:ebi-a-GCST011075	SIRPA	MR Egger	4.20188	5	0.520732
eqtl-a-ENSG00000198053	ebi-a-GCST011075	COVID-19 (very severe respiratory confirmed vs population) RELEASE 5 || id:ebi-a-GCST011075	SIRPA	Inverse variance weighted	4.8693	6	0.560682
eqtl-a-ENSG00000221869	ebi-a-GCST011075	COVID-19 (very severe respiratory confirmed vs population) RELEASE 5 || id:ebi-a-GCST011075	CEBPD	Inverse variance weighted	1.17335	1	0.278714
eqtl-a-ENSG00000241399	ebi-a-GCST011075	COVID-19 (very severe respiratory confirmed vs population) RELEASE 5 || id:ebi-a-GCST011075	CD302	MR Egger	3.1555	2	0.206439
eqtl-a-ENSG00000241399	ebi-a-GCST011075	COVID-19 (very severe respiratory confirmed vs population) RELEASE 5 || id:ebi-a-GCST011075	CD302	Inverse variance weighted	4.85751	3	0.182533
eqtl-a-ENSG00000245532	ebi-a-GCST011075	COVID-19 (very severe respiratory confirmed vs population) RELEASE 5 || id:ebi-a-GCST011075	NEAT1	Inverse variance weighted	0.000501853	1	0.982127
eqtl-a-ENSG00000249437	ebi-a-GCST011075	COVID-19 (very severe respiratory confirmed vs population) RELEASE 5 || id:ebi-a-GCST011075	NAIP	Inverse variance weighted	11.9639	1	0.000542401
