# Supplementary material for: Integrating transcriptomics, eQTL, and Mendelian randomization to dissect monocyte roles in severe COVID-19 and gout flare
Source: Front Genet. 2024 Sep 25;15:1385316. doi: 10.3389/fgene.2024.1385316 (PMC11461236; doi:10.3389/fgene.2024.1385316)
Supplement: Supplementary file 1 [file Presentation1.zip › Supplementary file/Table 6.XLS]

## Sheet: Data Sheet 6
id.exposure	id.outcome	outcome	exposure	method	Q	Q_df	Q_pval
eqtl-a-ENSG00000002933	finn-b-M13_GOUT	Gout || id:finn-b-M13_GOUT	TMEM176A	MR Egger	7.43333	8	0.49068
eqtl-a-ENSG00000002933	finn-b-M13_GOUT	Gout || id:finn-b-M13_GOUT	TMEM176A	Inverse variance weighted	13.2318	9	0.152396
eqtl-a-ENSG00000007237	finn-b-M13_GOUT	Gout || id:finn-b-M13_GOUT	GAS7	MR Egger	20.2216	9	0.0165928
eqtl-a-ENSG00000007237	finn-b-M13_GOUT	Gout || id:finn-b-M13_GOUT	GAS7	Inverse variance weighted	22.9115	10	0.0110779
eqtl-a-ENSG00000008394	finn-b-M13_GOUT	Gout || id:finn-b-M13_GOUT	MGST1	MR Egger	6.38981	6	0.380968
eqtl-a-ENSG00000008394	finn-b-M13_GOUT	Gout || id:finn-b-M13_GOUT	MGST1	Inverse variance weighted	6.48232	7	0.484689
eqtl-a-ENSG00000010327	finn-b-M13_GOUT	Gout || id:finn-b-M13_GOUT	STAB1	MR Egger	5.07504	9	0.827719
eqtl-a-ENSG00000010327	finn-b-M13_GOUT	Gout || id:finn-b-M13_GOUT	STAB1	Inverse variance weighted	5.23413	10	0.874999
eqtl-a-ENSG00000011422	finn-b-M13_GOUT	Gout || id:finn-b-M13_GOUT	PLAUR	MR Egger	3.45583	5	0.630081
eqtl-a-ENSG00000011422	finn-b-M13_GOUT	Gout || id:finn-b-M13_GOUT	PLAUR	Inverse variance weighted	3.67215	6	0.720943
eqtl-a-ENSG00000021355	finn-b-M13_GOUT	Gout || id:finn-b-M13_GOUT	SERPINB1	MR Egger	2.61207	3	0.455378
eqtl-a-ENSG00000021355	finn-b-M13_GOUT	Gout || id:finn-b-M13_GOUT	SERPINB1	Inverse variance weighted	3.41144	4	0.491471
eqtl-a-ENSG00000025708	finn-b-M13_GOUT	Gout || id:finn-b-M13_GOUT	TYMP	MR Egger	5.74308	3	0.124801
eqtl-a-ENSG00000025708	finn-b-M13_GOUT	Gout || id:finn-b-M13_GOUT	TYMP	Inverse variance weighted	6.08769	4	0.192695
eqtl-a-ENSG00000026025	finn-b-M13_GOUT	Gout || id:finn-b-M13_GOUT	VIM	MR Egger	11.1261	4	0.0251831
eqtl-a-ENSG00000026025	finn-b-M13_GOUT	Gout || id:finn-b-M13_GOUT	VIM	Inverse variance weighted	14.1594	5	0.0146281
eqtl-a-ENSG00000026508	finn-b-M13_GOUT	Gout || id:finn-b-M13_GOUT	CD44	MR Egger	0.599295	2	0.74108
eqtl-a-ENSG00000026508	finn-b-M13_GOUT	Gout || id:finn-b-M13_GOUT	CD44	Inverse variance weighted	0.679454	3	0.878026
eqtl-a-ENSG00000030582	finn-b-M13_GOUT	Gout || id:finn-b-M13_GOUT	GRN	MR Egger	1.34839	4	0.853114
eqtl-a-ENSG00000030582	finn-b-M13_GOUT	Gout || id:finn-b-M13_GOUT	GRN	Inverse variance weighted	1.3516	5	0.929534
eqtl-a-ENSG00000038427	finn-b-M13_GOUT	Gout || id:finn-b-M13_GOUT	VCAN	MR Egger	15.6397	7	0.0286201
eqtl-a-ENSG00000038427	finn-b-M13_GOUT	Gout || id:finn-b-M13_GOUT	VCAN	Inverse variance weighted	16.5415	8	0.035254
eqtl-a-ENSG00000042493	finn-b-M13_GOUT	Gout || id:finn-b-M13_GOUT	CAPG	MR Egger	1.86522	2	0.393526
eqtl-a-ENSG00000042493	finn-b-M13_GOUT	Gout || id:finn-b-M13_GOUT	CAPG	Inverse variance weighted	1.91159	3	0.590958
eqtl-a-ENSG00000059728	finn-b-M13_GOUT	Gout || id:finn-b-M13_GOUT	MXD1	MR Egger	0.207627	1	0.648634
eqtl-a-ENSG00000059728	finn-b-M13_GOUT	Gout || id:finn-b-M13_GOUT	MXD1	Inverse variance weighted	1.16171	2	0.559421
eqtl-a-ENSG00000060138	finn-b-M13_GOUT	Gout || id:finn-b-M13_GOUT	YBX3	MR Egger	4.91859	5	0.425896
eqtl-a-ENSG00000060138	finn-b-M13_GOUT	Gout || id:finn-b-M13_GOUT	YBX3	Inverse variance weighted	5.3029	6	0.505591
eqtl-a-ENSG00000084234	finn-b-M13_GOUT	Gout || id:finn-b-M13_GOUT	APLP2	MR Egger	3.99198	6	0.677762
eqtl-a-ENSG00000084234	finn-b-M13_GOUT	Gout || id:finn-b-M13_GOUT	APLP2	Inverse variance weighted	4.20432	7	0.755967
eqtl-a-ENSG00000085265	finn-b-M13_GOUT	Gout || id:finn-b-M13_GOUT	FCN1	MR Egger	2.99953	9	0.964314
eqtl-a-ENSG00000085265	finn-b-M13_GOUT	Gout || id:finn-b-M13_GOUT	FCN1	Inverse variance weighted	3.17976	10	0.976871
eqtl-a-ENSG00000090013	finn-b-M13_GOUT	Gout || id:finn-b-M13_GOUT	BLVRB	MR Egger	3.02117	7	0.883037
eqtl-a-ENSG00000090013	finn-b-M13_GOUT	Gout || id:finn-b-M13_GOUT	BLVRB	Inverse variance weighted	4.24539	8	0.834332
eqtl-a-ENSG00000090382	finn-b-M13_GOUT	Gout || id:finn-b-M13_GOUT	LYZ	MR Egger	5.01145	9	0.833309
eqtl-a-ENSG00000090382	finn-b-M13_GOUT	Gout || id:finn-b-M13_GOUT	LYZ	Inverse variance weighted	5.18115	10	0.878753
eqtl-a-ENSG00000100079	finn-b-M13_GOUT	Gout || id:finn-b-M13_GOUT	LGALS2	MR Egger	12.1421	6	0.058873
eqtl-a-ENSG00000100079	finn-b-M13_GOUT	Gout || id:finn-b-M13_GOUT	LGALS2	Inverse variance weighted	12.3509	7	0.0895931
eqtl-a-ENSG00000100300	finn-b-M13_GOUT	Gout || id:finn-b-M13_GOUT	TSPO	MR Egger	2.28548	2	0.318945
eqtl-a-ENSG00000100300	finn-b-M13_GOUT	Gout || id:finn-b-M13_GOUT	TSPO	Inverse variance weighted	4.19789	3	0.240874
eqtl-a-ENSG00000100644	finn-b-M13_GOUT	Gout || id:finn-b-M13_GOUT	HIF1A	MR Egger	5.37809	2	0.0679458
eqtl-a-ENSG00000100644	finn-b-M13_GOUT	Gout || id:finn-b-M13_GOUT	HIF1A	Inverse variance weighted	6.07689	3	0.107929
eqtl-a-ENSG00000100906	finn-b-M13_GOUT	Gout || id:finn-b-M13_GOUT	NFKBIA	MR Egger	0.236185	3	0.971547
eqtl-a-ENSG00000100906	finn-b-M13_GOUT	Gout || id:finn-b-M13_GOUT	NFKBIA	Inverse variance weighted	0.23984	4	0.993359
eqtl-a-ENSG00000103811	finn-b-M13_GOUT	Gout || id:finn-b-M13_GOUT	CTSH	MR Egger	2.66398	3	0.446383
eqtl-a-ENSG00000103811	finn-b-M13_GOUT	Gout || id:finn-b-M13_GOUT	CTSH	Inverse variance weighted	4.57527	4	0.333716
eqtl-a-ENSG00000104918	finn-b-M13_GOUT	Gout || id:finn-b-M13_GOUT	RETN	MR Egger	7.3074	9	0.605149
eqtl-a-ENSG00000104918	finn-b-M13_GOUT	Gout || id:finn-b-M13_GOUT	RETN	Inverse variance weighted	7.33508	10	0.693477
eqtl-a-ENSG00000105835	finn-b-M13_GOUT	Gout || id:finn-b-M13_GOUT	NAMPT	MR Egger	1.88264	2	0.390112
eqtl-a-ENSG00000105835	finn-b-M13_GOUT	Gout || id:finn-b-M13_GOUT	NAMPT	Inverse variance weighted	2.65307	3	0.448262
eqtl-a-ENSG00000106066	finn-b-M13_GOUT	Gout || id:finn-b-M13_GOUT	CPVL	MR Egger	4.57405	8	0.80198
eqtl-a-ENSG00000106066	finn-b-M13_GOUT	Gout || id:finn-b-M13_GOUT	CPVL	Inverse variance weighted	4.75211	9	0.85536
eqtl-a-ENSG00000106780	finn-b-M13_GOUT	Gout || id:finn-b-M13_GOUT	MEGF9	MR Egger	1.13298	3	0.769118
eqtl-a-ENSG00000106780	finn-b-M13_GOUT	Gout || id:finn-b-M13_GOUT	MEGF9	Inverse variance weighted	1.13454	4	0.888754
eqtl-a-ENSG00000108179	finn-b-M13_GOUT	Gout || id:finn-b-M13_GOUT	PPIF	MR Egger	1.8499	3	0.604137
eqtl-a-ENSG00000108179	finn-b-M13_GOUT	Gout || id:finn-b-M13_GOUT	PPIF	Inverse variance weighted	2.97143	4	0.562618
eqtl-a-ENSG00000109743	finn-b-M13_GOUT	Gout || id:finn-b-M13_GOUT	BST1	MR Egger	1.57031	4	0.814117
eqtl-a-ENSG00000109743	finn-b-M13_GOUT	Gout || id:finn-b-M13_GOUT	BST1	Inverse variance weighted	2.3926	5	0.792575
eqtl-a-ENSG00000110077	finn-b-M13_GOUT	Gout || id:finn-b-M13_GOUT	MS4A6A	MR Egger	19.566	11	0.0516606
eqtl-a-ENSG00000110077	finn-b-M13_GOUT	Gout || id:finn-b-M13_GOUT	MS4A6A	Inverse variance weighted	21.5859	12	0.0424317
eqtl-a-ENSG00000111275	finn-b-M13_GOUT	Gout || id:finn-b-M13_GOUT	ALDH2	MR Egger	23.2235	13	0.0390708
eqtl-a-ENSG00000111275	finn-b-M13_GOUT	Gout || id:finn-b-M13_GOUT	ALDH2	Inverse variance weighted	24.2691	14	0.0425075
eqtl-a-ENSG00000112531	finn-b-M13_GOUT	Gout || id:finn-b-M13_GOUT	QKI	MR Egger	0.97317	3	0.807744
eqtl-a-ENSG00000112531	finn-b-M13_GOUT	Gout || id:finn-b-M13_GOUT	QKI	Inverse variance weighted	1.7687	4	0.778203
eqtl-a-ENSG00000112715	finn-b-M13_GOUT	Gout || id:finn-b-M13_GOUT	VEGFA	MR Egger	2.80024	1	0.0942503
eqtl-a-ENSG00000112715	finn-b-M13_GOUT	Gout || id:finn-b-M13_GOUT	VEGFA	Inverse variance weighted	2.81788	2	0.244403
eqtl-a-ENSG00000112799	finn-b-M13_GOUT	Gout || id:finn-b-M13_GOUT	LY86	MR Egger	15.3927	8	0.0519455
eqtl-a-ENSG00000112799	finn-b-M13_GOUT	Gout || id:finn-b-M13_GOUT	LY86	Inverse variance weighted	16.1423	9	0.0639693
eqtl-a-ENSG00000115271	finn-b-M13_GOUT	Gout || id:finn-b-M13_GOUT	GCA	Inverse variance weighted	1.06494	1	0.302091
eqtl-a-ENSG00000116741	finn-b-M13_GOUT	Gout || id:finn-b-M13_GOUT	RGS2	Inverse variance weighted	2.19839	1	0.138155
eqtl-a-ENSG00000117984	finn-b-M13_GOUT	Gout || id:finn-b-M13_GOUT	CTSD	MR Egger	5.6749	3	0.128544
eqtl-a-ENSG00000117984	finn-b-M13_GOUT	Gout || id:finn-b-M13_GOUT	CTSD	Inverse variance weighted	5.91693	4	0.205439
eqtl-a-ENSG00000118515	finn-b-M13_GOUT	Gout || id:finn-b-M13_GOUT	SGK1	MR Egger	4.17224	3	0.243456
eqtl-a-ENSG00000118515	finn-b-M13_GOUT	Gout || id:finn-b-M13_GOUT	SGK1	Inverse variance weighted	4.27518	4	0.370043
eqtl-a-ENSG00000119535	finn-b-M13_GOUT	Gout || id:finn-b-M13_GOUT	CSF3R	MR Egger	2.88116	3	0.410313
eqtl-a-ENSG00000119535	finn-b-M13_GOUT	Gout || id:finn-b-M13_GOUT	CSF3R	Inverse variance weighted	3.02582	4	0.553513
eqtl-a-ENSG00000120594	finn-b-M13_GOUT	Gout || id:finn-b-M13_GOUT	PLXDC2	MR Egger	0.40168	5	0.995283
eqtl-a-ENSG00000120594	finn-b-M13_GOUT	Gout || id:finn-b-M13_GOUT	PLXDC2	Inverse variance weighted	0.727822	6	0.993871
eqtl-a-ENSG00000120708	finn-b-M13_GOUT	Gout || id:finn-b-M13_GOUT	TGFBI	MR Egger	9.0344	15	0.875712
eqtl-a-ENSG00000120708	finn-b-M13_GOUT	Gout || id:finn-b-M13_GOUT	TGFBI	Inverse variance weighted	11.0663	16	0.805376
eqtl-a-ENSG00000121316	finn-b-M13_GOUT	Gout || id:finn-b-M13_GOUT	PLBD1	MR Egger	5.39896	10	0.862985
eqtl-a-ENSG00000121316	finn-b-M13_GOUT	Gout || id:finn-b-M13_GOUT	PLBD1	Inverse variance weighted	6.97847	11	0.800824
eqtl-a-ENSG00000121552	finn-b-M13_GOUT	Gout || id:finn-b-M13_GOUT	CSTA	MR Egger	4.09967	2	0.128756
eqtl-a-ENSG00000121552	finn-b-M13_GOUT	Gout || id:finn-b-M13_GOUT	CSTA	Inverse variance weighted	10.271	3	0.0163978
eqtl-a-ENSG00000122694	finn-b-M13_GOUT	Gout || id:finn-b-M13_GOUT	GLIPR2	MR Egger	1.64522	5	0.895728
eqtl-a-ENSG00000122694	finn-b-M13_GOUT	Gout || id:finn-b-M13_GOUT	GLIPR2	Inverse variance weighted	1.65726	6	0.948373
eqtl-a-ENSG00000122862	finn-b-M13_GOUT	Gout || id:finn-b-M13_GOUT	SRGN	MR Egger	0.453823	2	0.796991
eqtl-a-ENSG00000122862	finn-b-M13_GOUT	Gout || id:finn-b-M13_GOUT	SRGN	Inverse variance weighted	2.42447	3	0.489096
eqtl-a-ENSG00000123384	finn-b-M13_GOUT	Gout || id:finn-b-M13_GOUT	LRP1	MR Egger	1.01825	1	0.312935
eqtl-a-ENSG00000123384	finn-b-M13_GOUT	Gout || id:finn-b-M13_GOUT	LRP1	Inverse variance weighted	1.53289	2	0.464663
eqtl-a-ENSG00000124882	finn-b-M13_GOUT	Gout || id:finn-b-M13_GOUT	EREG	Inverse variance weighted	0.37117	1	0.542367
eqtl-a-ENSG00000125538	finn-b-M13_GOUT	Gout || id:finn-b-M13_GOUT	IL1B	MR Egger	8.77557	7	0.269174
eqtl-a-ENSG00000125538	finn-b-M13_GOUT	Gout || id:finn-b-M13_GOUT	IL1B	Inverse variance weighted	8.78805	8	0.360491
eqtl-a-ENSG00000125740	finn-b-M13_GOUT	Gout || id:finn-b-M13_GOUT	FOSB	Inverse variance weighted	6.40818	1	0.0113596
eqtl-a-ENSG00000125772	finn-b-M13_GOUT	Gout || id:finn-b-M13_GOUT	GPCPD1	MR Egger	5.0531	4	0.281893
eqtl-a-ENSG00000125772	finn-b-M13_GOUT	Gout || id:finn-b-M13_GOUT	GPCPD1	Inverse variance weighted	5.20214	5	0.391713
eqtl-a-ENSG00000125810	finn-b-M13_GOUT	Gout || id:finn-b-M13_GOUT	CD93	MR Egger	7.04548	10	0.721144
eqtl-a-ENSG00000125810	finn-b-M13_GOUT	Gout || id:finn-b-M13_GOUT	CD93	Inverse variance weighted	8.55711	11	0.662699
eqtl-a-ENSG00000126883	finn-b-M13_GOUT	Gout || id:finn-b-M13_GOUT	NUP214	Inverse variance weighted	1.166	1	0.280224
eqtl-a-ENSG00000132334	finn-b-M13_GOUT	Gout || id:finn-b-M13_GOUT	PTPRE	MR Egger	0.0160625	2	0.992001
eqtl-a-ENSG00000132334	finn-b-M13_GOUT	Gout || id:finn-b-M13_GOUT	PTPRE	Inverse variance weighted	1.88595	3	0.596412
eqtl-a-ENSG00000132510	finn-b-M13_GOUT	Gout || id:finn-b-M13_GOUT	KDM6B	Inverse variance weighted	3.20403	1	0.073457
eqtl-a-ENSG00000135218	finn-b-M13_GOUT	Gout || id:finn-b-M13_GOUT	CD36	MR Egger	7.39364	8	0.494817
eqtl-a-ENSG00000135218	finn-b-M13_GOUT	Gout || id:finn-b-M13_GOUT	CD36	Inverse variance weighted	7.84087	9	0.550259
eqtl-a-ENSG00000136026	finn-b-M13_GOUT	Gout || id:finn-b-M13_GOUT	CKAP4	MR Egger	3.68011	5	0.596327
eqtl-a-ENSG00000136026	finn-b-M13_GOUT	Gout || id:finn-b-M13_GOUT	CKAP4	Inverse variance weighted	3.69494	6	0.717879
eqtl-a-ENSG00000137331	finn-b-M13_GOUT	Gout || id:finn-b-M13_GOUT	IER3	MR Egger	14.8508	7	0.0379599
eqtl-a-ENSG00000137331	finn-b-M13_GOUT	Gout || id:finn-b-M13_GOUT	IER3	Inverse variance weighted	16.174	8	0.0399562
eqtl-a-ENSG00000138061	finn-b-M13_GOUT	Gout || id:finn-b-M13_GOUT	CYP1B1	MR Egger	4.42481	10	0.926155
eqtl-a-ENSG00000138061	finn-b-M13_GOUT	Gout || id:finn-b-M13_GOUT	CYP1B1	Inverse variance weighted	8.11542	11	0.702929
eqtl-a-ENSG00000139318	finn-b-M13_GOUT	Gout || id:finn-b-M13_GOUT	DUSP6	MR Egger	3.42617	3	0.330464
eqtl-a-ENSG00000139318	finn-b-M13_GOUT	Gout || id:finn-b-M13_GOUT	DUSP6	Inverse variance weighted	3.42632	4	0.489169
eqtl-a-ENSG00000141505	finn-b-M13_GOUT	Gout || id:finn-b-M13_GOUT	ASGR1	MR Egger	3.17276	7	0.868574
eqtl-a-ENSG00000141505	finn-b-M13_GOUT	Gout || id:finn-b-M13_GOUT	ASGR1	Inverse variance weighted	3.68111	8	0.884688
eqtl-a-ENSG00000142657	finn-b-M13_GOUT	Gout || id:finn-b-M13_GOUT	PGD	Inverse variance weighted	0.137877	1	0.710401
eqtl-a-ENSG00000143384	finn-b-M13_GOUT	Gout || id:finn-b-M13_GOUT	MCL1	MR Egger	0.381519	1	0.536791
eqtl-a-ENSG00000143384	finn-b-M13_GOUT	Gout || id:finn-b-M13_GOUT	MCL1	Inverse variance weighted	1.65999	2	0.436051
eqtl-a-ENSG00000143546	finn-b-M13_GOUT	Gout || id:finn-b-M13_GOUT	S100A8	Inverse variance weighted	0.159314	1	0.689789
eqtl-a-ENSG00000150337	finn-b-M13_GOUT	Gout || id:finn-b-M13_GOUT	FCGR1A	MR Egger	8.26219	2	0.0160653
eqtl-a-ENSG00000150337	finn-b-M13_GOUT	Gout || id:finn-b-M13_GOUT	FCGR1A	Inverse variance weighted	8.26662	3	0.0408112
eqtl-a-ENSG00000151726	finn-b-M13_GOUT	Gout || id:finn-b-M13_GOUT	ACSL1	MR Egger	1.54099	2	0.462784
eqtl-a-ENSG00000151726	finn-b-M13_GOUT	Gout || id:finn-b-M13_GOUT	ACSL1	Inverse variance weighted	2.74285	3	0.432994
eqtl-a-ENSG00000158517	finn-b-M13_GOUT	Gout || id:finn-b-M13_GOUT	NCF1	MR Egger	2.44691	5	0.784469
eqtl-a-ENSG00000158517	finn-b-M13_GOUT	Gout || id:finn-b-M13_GOUT	NCF1	Inverse variance weighted	3.25154	6	0.776678
eqtl-a-ENSG00000160593	finn-b-M13_GOUT	Gout || id:finn-b-M13_GOUT	JAML	MR Egger	3.42066	1	0.0643853
eqtl-a-ENSG00000160593	finn-b-M13_GOUT	Gout || id:finn-b-M13_GOUT	JAML	Inverse variance weighted	11.0936	2	0.00389999
eqtl-a-ENSG00000162444	finn-b-M13_GOUT	Gout || id:finn-b-M13_GOUT	RBP7	MR Egger	7.54996	7	0.373943
eqtl-a-ENSG00000162444	finn-b-M13_GOUT	Gout || id:finn-b-M13_GOUT	RBP7	Inverse variance weighted	7.56874	8	0.476687
eqtl-a-ENSG00000162711	finn-b-M13_GOUT	Gout || id:finn-b-M13_GOUT	NLRP3	MR Egger	5.11648	9	0.824039
eqtl-a-ENSG00000162711	finn-b-M13_GOUT	Gout || id:finn-b-M13_GOUT	NLRP3	Inverse variance weighted	8.41282	10	0.588581
eqtl-a-ENSG00000163220	finn-b-M13_GOUT	Gout || id:finn-b-M13_GOUT	S100A9	Inverse variance weighted	0.0372347	1	0.846988
eqtl-a-ENSG00000163221	finn-b-M13_GOUT	Gout || id:finn-b-M13_GOUT	S100A12	MR Egger	8.79364	7	0.267813
eqtl-a-ENSG00000163221	finn-b-M13_GOUT	Gout || id:finn-b-M13_GOUT	S100A12	Inverse variance weighted	13.5253	8	0.0950094
eqtl-a-ENSG00000163563	finn-b-M13_GOUT	Gout || id:finn-b-M13_GOUT	MNDA	MR Egger	1.65524	3	0.64693
eqtl-a-ENSG00000163563	finn-b-M13_GOUT	Gout || id:finn-b-M13_GOUT	MNDA	Inverse variance weighted	2.21677	4	0.695961
eqtl-a-ENSG00000163823	finn-b-M13_GOUT	Gout || id:finn-b-M13_GOUT	CCR1	MR Egger	3.43518	6	0.752573
eqtl-a-ENSG00000163823	finn-b-M13_GOUT	Gout || id:finn-b-M13_GOUT	CCR1	Inverse variance weighted	8.28293	7	0.308308
eqtl-a-ENSG00000166523	finn-b-M13_GOUT	Gout || id:finn-b-M13_GOUT	CLEC4E	MR Egger	1.31377	7	0.988067
eqtl-a-ENSG00000166523	finn-b-M13_GOUT	Gout || id:finn-b-M13_GOUT	CLEC4E	Inverse variance weighted	1.44656	8	0.99356
eqtl-a-ENSG00000166825	finn-b-M13_GOUT	Gout || id:finn-b-M13_GOUT	ANPEP	MR Egger	2.05764	7	0.956581
eqtl-a-ENSG00000166825	finn-b-M13_GOUT	Gout || id:finn-b-M13_GOUT	ANPEP	Inverse variance weighted	3.02559	8	0.932741
eqtl-a-ENSG00000168264	finn-b-M13_GOUT	Gout || id:finn-b-M13_GOUT	IRF2BP2	Inverse variance weighted	2.1541	1	0.14219
eqtl-a-ENSG00000169385	finn-b-M13_GOUT	Gout || id:finn-b-M13_GOUT	RNASE2	MR Egger	3.05468	4	0.548717
eqtl-a-ENSG00000169385	finn-b-M13_GOUT	Gout || id:finn-b-M13_GOUT	RNASE2	Inverse variance weighted	5.22306	5	0.389269
eqtl-a-ENSG00000169403	finn-b-M13_GOUT	Gout || id:finn-b-M13_GOUT	PTAFR	MR Egger	2.92514	2	0.23164
eqtl-a-ENSG00000169403	finn-b-M13_GOUT	Gout || id:finn-b-M13_GOUT	PTAFR	Inverse variance weighted	8.92775	3	0.0302671
eqtl-a-ENSG00000169896	finn-b-M13_GOUT	Gout || id:finn-b-M13_GOUT	ITGAM	MR Egger	5.53077	2	0.0629518
eqtl-a-ENSG00000169896	finn-b-M13_GOUT	Gout || id:finn-b-M13_GOUT	ITGAM	Inverse variance weighted	9.59838	3	0.0223074
eqtl-a-ENSG00000170275	finn-b-M13_GOUT	Gout || id:finn-b-M13_GOUT	CRTAP	MR Egger	1.89339	2	0.388021
eqtl-a-ENSG00000170275	finn-b-M13_GOUT	Gout || id:finn-b-M13_GOUT	CRTAP	Inverse variance weighted	2.93433	3	0.401861
eqtl-a-ENSG00000170345	finn-b-M13_GOUT	Gout || id:finn-b-M13_GOUT	FOS	Inverse variance weighted	5.58355	1	0.01813
eqtl-a-ENSG00000170458	finn-b-M13_GOUT	Gout || id:finn-b-M13_GOUT	CD14	MR Egger	4.37367	7	0.735871
eqtl-a-ENSG00000170458	finn-b-M13_GOUT	Gout || id:finn-b-M13_GOUT	CD14	Inverse variance weighted	4.91245	8	0.766892
eqtl-a-ENSG00000171051	finn-b-M13_GOUT	Gout || id:finn-b-M13_GOUT	FPR1	MR Egger	3.87777	5	0.567145
eqtl-a-ENSG00000171051	finn-b-M13_GOUT	Gout || id:finn-b-M13_GOUT	FPR1	Inverse variance weighted	4.04301	6	0.670856
eqtl-a-ENSG00000177156	finn-b-M13_GOUT	Gout || id:finn-b-M13_GOUT	TALDO1	MR Egger	0.791259	2	0.673256
eqtl-a-ENSG00000177156	finn-b-M13_GOUT	Gout || id:finn-b-M13_GOUT	TALDO1	Inverse variance weighted	0.864027	3	0.834099
eqtl-a-ENSG00000177575	finn-b-M13_GOUT	Gout || id:finn-b-M13_GOUT	CD163	MR Egger	2.04981	3	0.562133
eqtl-a-ENSG00000177575	finn-b-M13_GOUT	Gout || id:finn-b-M13_GOUT	CD163	Inverse variance weighted	2.99542	4	0.558592
eqtl-a-ENSG00000177663	finn-b-M13_GOUT	Gout || id:finn-b-M13_GOUT	IL17RA	MR Egger	0.966043	1	0.325669
eqtl-a-ENSG00000177663	finn-b-M13_GOUT	Gout || id:finn-b-M13_GOUT	IL17RA	Inverse variance weighted	0.966674	2	0.616722
eqtl-a-ENSG00000177674	finn-b-M13_GOUT	Gout || id:finn-b-M13_GOUT	AGTRAP	MR Egger	3.91399	6	0.688315
eqtl-a-ENSG00000177674	finn-b-M13_GOUT	Gout || id:finn-b-M13_GOUT	AGTRAP	Inverse variance weighted	4.16682	7	0.760375
eqtl-a-ENSG00000178695	finn-b-M13_GOUT	Gout || id:finn-b-M13_GOUT	KCTD12	MR Egger	3.3925	3	0.334974
eqtl-a-ENSG00000178695	finn-b-M13_GOUT	Gout || id:finn-b-M13_GOUT	KCTD12	Inverse variance weighted	3.87511	4	0.423172
eqtl-a-ENSG00000185215	finn-b-M13_GOUT	Gout || id:finn-b-M13_GOUT	TNFAIP2	MR Egger	1.08086	2	0.582498
eqtl-a-ENSG00000185215	finn-b-M13_GOUT	Gout || id:finn-b-M13_GOUT	TNFAIP2	Inverse variance weighted	1.23852	3	0.743782
eqtl-a-ENSG00000197629	finn-b-M13_GOUT	Gout || id:finn-b-M13_GOUT	MPEG1	MR Egger	0.402758	1	0.525668
eqtl-a-ENSG00000197629	finn-b-M13_GOUT	Gout || id:finn-b-M13_GOUT	MPEG1	Inverse variance weighted	0.422939	2	0.809394
eqtl-a-ENSG00000198053	finn-b-M13_GOUT	Gout || id:finn-b-M13_GOUT	SIRPA	MR Egger	3.44913	5	0.631098
eqtl-a-ENSG00000198053	finn-b-M13_GOUT	Gout || id:finn-b-M13_GOUT	SIRPA	Inverse variance weighted	3.50059	6	0.743892
eqtl-a-ENSG00000221869	finn-b-M13_GOUT	Gout || id:finn-b-M13_GOUT	CEBPD	Inverse variance weighted	0.0766752	1	0.781855
eqtl-a-ENSG00000241399	finn-b-M13_GOUT	Gout || id:finn-b-M13_GOUT	CD302	MR Egger	6.48252	2	0.0391146
eqtl-a-ENSG00000241399	finn-b-M13_GOUT	Gout || id:finn-b-M13_GOUT	CD302	Inverse variance weighted	6.50176	3	0.0895931
eqtl-a-ENSG00000245532	finn-b-M13_GOUT	Gout || id:finn-b-M13_GOUT	NEAT1	Inverse variance weighted	3.50494	1	0.061186
eqtl-a-ENSG00000249437	finn-b-M13_GOUT	Gout || id:finn-b-M13_GOUT	NAIP	Inverse variance weighted	0.00732227	1	0.931808
